# Supplementary material for: Charting the future: current and future directions in translational research for individuals with Down syndrome
Source: J Neurodev Disord. 2025 Jul 8;17:38. doi: 10.1186/s11689-025-09630-8 (PMC12235967; doi:10.1186/s11689-025-09630-8)
Supplement: Supplementary file 1 — Supplementary Material 1: Table 1: Projects funded through the NIH INCLUDE Project. List of studies funded by the NIH INCLUDE Project based on information extracted for all five years listed in September 2024 from https://www.nih.gov/include-project/funding. Only one duplicate study from the total of 281 reported was removed (Project Number 3R01DC010290-08S1) to give a total number (N) of 280 funded proposals. Red font denotes edits, additions, and typo corrections to the raw output. Studies were manually curated by organ (system/s) of study focus using publicly available project information listed across this INCLUDE website and NIH RePORTER tool (https://reporter.nih.gov/) into the following project categories: conferences and institutional support, such as funding for the INCLUDE Data Hub or various training grant supplements; preclinical studies focused on mice, frogs, worms, flies, and cell lines of any species that do not specify use of primary human participants, samples, or data; prenatal or non-prenatal studies that propose to leverage primary human participants, samples, or data. [file 11689_2025_9630_MOESM1_ESM.xlsx]

## Sheet: Supp Table 1
Preclinical and/or human study type	Prenatal human study?	Study Category	Includes studying the brain?	Year Awarded	Awarded Institute	Funding Opportunity Announcement	Project Number	Supplement?	Project Title
Human		Blood	Y	2020	University of California, San Diego	RFA-OD-20-005	1R01AG073979-01	No	Precision Medicine for Inflammatory Treatment for Alzheimer's Disease in Down Syndrome
Human		Blood	Y	2020	University of California at Davis	RFA-OD-20-004	1R21HD106144-01	No	Development of an Ecological Momentary Assessment Outcome Measure for Down Syndrome Clinical Trials
Human		Blood	Y	2020	University of Alabama in Tuscaloosa	NOT-OD-20-024	3R01HD098179-02S1	Supplement	Early cognitive decline in Down syndrome - Supplement
Human		Blood	Y	2022	University of Alabama in Tuscaloosa	NOT-OD-20-024	3R01HD098179-03S1	Supplement	Early Cognitive Decline in Down Syndrome – Neuroimaging Supplement
Human		Blood	Y	2020	Colorado State University	NOT-OD-20-023	3R01HD099150-03S1	Supplement	Biosignatures of Executive Dysfunction in Down Syndrome
Human		Blood		2022	Children’s Hospital of Philadelphia	NOT-OD-20-024	3U2CHL156291-03S1	Supplement	A Pilot for Enhancing Support for a Federated Framework of Biospecimens for Down Syndrome Research via the INCLUDE Data Hub
Human		Blood		2022	University of Colorado, Denver	RFA-OD-20-005	1R01HD109765-01	No	Novel computational strategies to deconvolute co-occurring conditions in Down syndrome
Human		Blood		2020	University of Colorado Denver	NOT-HD-20-039	1X01HD107382-01	No	Genome and transcriptome analysis in the Human Trisome Project
Human		Blood		2018	Broad Institute	RFA-RM-16-001	3U24HD090743-03S1	Supplement	Genome Sequencing in support of the Gabriella Miller Kids First Pediatric Research Program
Human and preclinical		Blood		2018	University of Texas Health Science Center at Houston	PA-18-591	3R01HL137990-02S1	Supplement	Molecular insight of erythrocyte hypoxic metabolic reprogramming in chronic kidney disease
Human		Blood: Immune System		2018	Vanderbilt University Medical Center	PA-16-160	1R01AI136526-01A1	No	Leukotriene modifying agents in the prevention of excess morbidity and mortality from influenza
Human		Blood: Immune System		2022	Benroya Research Institute at Virginia Mason	NOT-OD-20-025	1R01AI166835-01A1	No	Mechanistic and functional dissection of inflammaging in Down syndrome
Human		Blood: Immune System		2023	BENAROYA RESEARCH INST AT VIRGINIA MASON	RFA-AI-22-012	1U01AI176320-01	No	T cells promoting transitions toward autoimmunity
Human		Blood: Immune System		2023	BENAROYA RESEARCH INST AT VIRGINIA MASON	PA-20-272	3R01AR076242-04	Supplement	Investigating monocyte dysfunction in Down Syndrome
Human		Blood: Immune System		2023	BENAROYA RESEARCH INST AT VIRGINIA MASON	PA-20-272	3R01CA231226-04	Supplement	Anti-tumor and autoimmunity signatures in Down syndrome
Human		Blood: Immune System		2018	Icahn School of Medicine at Mount Sinai	PAR-15-130	5R01AI127372-02	Supplement	Human ISG15 and USP18 Deficiencies Underlying Type I Interferonopathies
Human		Blood: Immune System		2018	Rockefeller University	PAR-15-130	5R01AI127564-02	Supplement	Genome-wide search for inborn errors of IL-17 immunity underlying chronic mucocutaneous candidiasis
Human and preclinical		Blood: Immune System		2018	Benaroya Research Institute at Virginia Mason	PAS-15-055	5R01AI132774-02	Supplement	Mechanisms of IL-6 mediated T cell pathogenesis in autoimmunity
Human		Blood: Leukemia		2020	University of Southern California	NOT-HD-20-039	1-X01-HD-107380-01	No	The epidemiology of transient leukemia in newborns with Down syndrome
Human		Blood: Leukemia		2022	University of Southern California	RFA-OD-20-006	1R03HD109778-01	No	Genetic determinants of lymphocyte traits and risk of acute lymphoblastic leukemia in children with Down syndrome
Human		Blood: Leukemia		2018	Northwestern University at Chicago	PA-18-591	3R01CA101774-16S1	Supplement	Mechanisms of Leukemogenesis in Down Syndrome
Human		Blood: Leukemia		2018	Hudson-Alpha Institute for Biotechnology	RFA-RM-16-001	3U24HD090744-03S1	Supplement	Characterizing pediatric genomes through an optimized sequencing approach
Human		Blood: Leukemia		2023	WAYNE STATE UNIVERSITY	PAR-20-292	1R21CA270718-01A1	No	The paradox of myeloid leukemia of Down syndrome
Human and preclinical		Blood: Leukemia		2018	Baylor College of Medicine	PA-18-591	3P30CA125123-12S4	Supplement	Deep phenotyping and pan-omics of acute lymphoblastic leukemia in Down syndrome
Human		Brain	Y	2020	Washington University	RFA-HD-20-016	5P50HD103525-02	Supplement	Washington University Intellectual and Developmental Disabilities Research Center
Human		Brain	Y	2020	University of California at Davis	RFA-HD-20-016	5P50HD103526-02	Supplement	MIND Institute Intellectual and Developmental Disabilities Research Center
Human		Brain	Y	2020	University of Pittsburgh at Pittsburgh	PAR-19-374	5U19AG068054-02	Supplement	Alzheimer’s Biomarkers Consortium - Down Syndrome (ABC-DS)
Human		Brain	Y	2020	Children’s Hospital of Los Angeles	NOT-OD-20-021	1K23HL155898-01	No	Non-invasive biometric screening for cerebrovascular disorders in persons with Down syndrome
Human		Brain	Y	2023	UNIV OF NORTH CAROLINA CHAPEL HILL	PA-20-205	1K23HD112809-01	No	Infant arousal as a predictor of functional outcomes in Down syndrome (DS)
Human		Brain	Y	2018	University of California, Davis	PA-18-591	3R01ES015359-10S1	Supplement	Administrative Supplement to the CHARGE Study (Childhood Autism Risks from Genetics and the Environment)
Human		Brain	Y	2022	University of North Carolina, Chapel Hill	NOT-OD-20-021	1K01HD109445-01	No	The Role of CSF Dynamics in Infant Brain and Behavioral Development in Down Syndrome and Related Neurodevelopmental Disorders
Human		Brain	Y	2023	WASHINGTON STATE UNIVERSITY	PAR-21-220	1K99AG082864-01	No	Intraindividual cognitive variability in aging adults with Down syndrome: associations with Alzheimer’s disease plasma biomarkers, neuropathology and clinical dementia
Human		Brain	Y	2020	Children’s Research Institute	RFA-HD-21-009	1P50HD105328-01	No	District of Columbia Intellectual and Developmental Disabilities Research Center (DC-IDDRC)
Human		Brain	Y	2020	Children’s Hospital of Philadelphia	RFA-HD-21-009	1P50HD105354-01	No	The Intellectual and Developmental Disabilities Research Center (IDDRC) at CHOP/Penn
Human		Brain	Y	2020	Boston University Medical Campus	NOT-OD-20-025	1R01AG073179-01	No	Down Syndrome: Toward Optimal Trajectories and Health Equity using Medicaid Analytic eXtract (DS -TO-THE-MAX)
Human		Brain	Y	2023	WASHINGTON UNIVERSITY	PA-20-185	1R01AG081394-01	No	DS-ARC: A Remote Digital Cognitive Assessment for Down Syndrome-Associated Alzheimer’s Disease
Human		Brain	Y	2018	Washington University	PA-13-302	1R01HD088125-01A1	No	A Longitudinal MRI Study Characterizing Very Early Brain Development in Infants with Down Syndrome
Human		Brain	Y	2022	Cincinnati Children’s Hospital Medical Center	PA-20-185	1R01HD105679-01A1	No	Behavior Measure for Children and Adolescents with Down Syndrome
Human		Brain	Y	2023	COLORADO STATE UNIVERSITY	PA-20-185	1R01HD110542-01A1	No	Autism in Young Children with Down Syndrome
Human		Brain	Y	2023	VIRGINIA COMMONWEALTH UNIVERSITY	PA-20-185	1R01HD113711-01	No	Development and Validation of the Down Syndrome Regression Rating Scales
Human		Brain	Y	2020	Kaiser Foundation Research Institute	RFA-OD-20-006	1R03HD106123-01	No	Capturing and characterizing variability of cognition and behavior in Down syndrome
Human		Brain	Y	2019	Drexel University	RFA-OD-19-015	1R21HD100997-01	No	fNIRS as an outcome measure of the prefrontal hemodynamic response in Down syndrome
Human		Brain	Y	2019	Colorado State University	RFA-OD-19-015	1R21HD101000-01	No	Early risk for ADHD symptoms in young children with Down syndrome
Human		Brain	Y	2020	Georgia State University	PA-18-482	1R21HD105879-01	No	Role of early motor experience in infants with Down syndrome
Human		Brain	Y	2020	University of Illinois at Urbana-Champaign	RFA-OD-20-004	1R21HD106125-01	No	Evaluating ASD Symptomatology in Children with Down Syndrome
Human		Brain	Y	2020	Drexel University	RFA-OD-20-004	1R21HD106164-01	No	Executive dysfunction as a treatment target for DS clinical trials: An evaluation of its real-world and neural correlates
Human		Brain	Y	2023	UNIVERSITY OF CALIFORNIA AT DAVIS	PA-20-195	1R21HD109597-01A1	No	Telehealth-delivered outcome measures for Spanish- and English-speaking people with Down syndrome
Human		Brain	Y	2023	CHILDREN'S HOSP OF PHILADELPHIA	PA-20-195	1R21HD112758-01	No	Leveraging E-education to Advance Assent and Decision-Making Involvement in Down Syndrome
Human		Brain	Y	2019	University of Southern California	RFA-OD-19-018	1R61AG066543-01	No	Clinical trials to prevent Alzheimer’s Disease in Down Syndrome
Human		Brain	Y	2020	University of Colorado Denver	RFA-OD-20-003	1R61AG074859-01	No	GM-CSF/sargramostim treatment to improve cognition in Down syndrome
Human		Brain	Y	2022	University of Kansas Medical Center	RFA-OD-20-003	1R61AG078967-01	No	The Impact of Weight Loss on Alzheimer’s Disease Risk in Adults with Down Syndrome
Human		Brain	Y	2019	Cincinnati Children’s Hospital Medical Center	RFA-OD-19-018	1R61HD100934-01	No	Evaluating Assessment and Medication Treatment of ADHD in Children with Down Syndrome
Human		Brain	Y	2022	University of Colorado Denver	RFA-OD-20-003	1R61HD109748-01	No	Mechanistic investigation of therapies for Down Syndrome Regression Disorder
Human		Brain	Y	2018	Virginia Commonwealth University	PA-16-191	3K08HD092610-01A1S1	Supplement	Depression, Stress, and Down Syndrome. A Multimethod Approach to Assessment
Human		Brain	Y	2023	CHILDREN'S HOSPITAL OF LOS ANGELES	PA-20-272	3K23HL155898-03S1	Supplement	Non-invasive biometric screening for cerebrovascular disorders in persons with Down syndrome.
Human		Brain	Y	2022	University of Kansas Medical Center	NOT-OD-20-024	3P30AG072973-02S1	Supplement	University of Kansas Alzheimers Disease
Human		Brain	Y	2023	DREXEL UNIVERSITY	PA-20-272	3P50HD111142-01	Supplement	Leveraging Claims Data to Compare Disparities in Health Outcomes for Autistic People and People with Down Syndrome
Human		Brain	Y	2022	Boston University Medical Campus	NOT-OD-20-024	3R01AG073179-01S1	Supplement	Down Syndrome: Toward Optimal Trajectories and Health Equity using Medicaid Analytic eXtract (DS -TO-THE-MAX)
Human		Brain	Y	2018	Boston University	PA-18-591	3R01DC010290-08S1	Supplement	Neurobehavioral Research on Infants at Risk for Language Delay and ASD
Human		Brain	Y	2018	University of North Carolina, Chapel Hill	PA-18-591	3R01HD055741-12S1	Supplement	Brain and Behavior Study of Autism from Infancy through School Age
Human		Brain	Y	2018	University of Kentucky	PA-18-591	3R01HD064993-09S1	Supplement	Aging and Dementia in Down Syndrome: Connectivity, Inflammation, and Cerebrovascular Contributions
Human		Brain	Y	2020	University of California at Davis	NOT-OD-20-024	3R01HD076189-07S1	Supplement	A Cognitive Test Battery for Intellectual Disabilities
Human		Brain	Y	2019	Cincinnati Children’s Hospital Medical Center	PA-19-056	3R01HD093754-02S1	Supplement	Evaluating outcome measures in young adults with Down syndrome
Human		Brain	Y	2018	University of South Carolina at Columbia	PA-13-216	3R01MH090194-08S1	Supplement	Emergence and Stability of Autism in Fragile X Syndrome
Human		Brain	Y	2018	Drexel University	PA-18-591	3R01MH115715-02S1	Supplement	Extending the Early Start Denver Model to Young Children with Down Syndrome
Human		Brain	Y	2018	University of Kentucky	PA-18-591	3R01NS097722-02S1	Supplement	Neurovascular astrocyte dysfunction in VCID
Human		Brain	Y	2022	University of Illinois at Urbana-Champaign	NOT-OD-20-024	3R21HD106125-01S1	Supplement	Evaluating ASD Symptomatology in Children with Down Syndrome
Human		Brain	Y	2022	Drexel University	NOT-OD-20-024	3R21HD106164-01S1	Supplement	Executive dysfunction as a treatment target for DS clinical trials: An evaluation of its real-world and neural correlates
Human		Brain	Y	2023	CINCINNATI CHILDRENS HOSP MED CTR	PA-20-272	3R33HD100934-03	Supplement	Evaluating Assessment and Medication Treatment of ADHD in Children with Down Syndrome
Human		Brain	Y	2020	University of Southern California	NOT-OD-20-024	3R61AG066543-02S1	Supplement	Clinical trials to prevent Alzheimer’s Disease in Down Syndrome
Human		Brain	Y	2020	Cincinnati Children’s Hospital Medical Center	NOT-OD-20-024	3R61HD100934-02S1	Supplement	Evaluating Assessment and Medication Treatment of ADHD in Children with Down Syndrome
Human		Brain	Y	2022	University of California, San Diego	NOT-OD-20-024	3RF1AG073979-01S1	Supplement	Precision Medicine for Inflammatory Treatment for Alzheimer’s Disease in Down Syndrome
Human		Brain	Y	2022	Montclair State University	NOT-OD-22-057	3SC2HD103587-03S1	Supplement	Administrative Supplement: A Profile of Spatial Abilities in People with Down Syndrome and Their Correlations with Everyday Behavior
Human		Brain	Y	2018	University of Washington	PA-18-591	3U01AG016976-20S5	Supplement	National Alzheimer's Coordinating Center
Human		Brain	Y	2018	University of Pittsburgh, Pittsburgh	RFA-AG-15-011	3U01AG051406-04S3	Supplement	Neurodegeneration in Aging Down Syndrome (NiAD): A Longitudinal Study of Cognition and Biomarkers of Alzheimer's Disease
Human		Brain	Y	2018	Columbia University Health Sciences	PA-18-591	3U01AG051412-04S2	Supplement	Biomarkers of Alzheimer's Disease in Adults with Down Syndrome
Human		Brain	Y	2022	University of Pittsburgh at Pittsburgh	PA-20-272	3U19AG068054-02S2	Supplement	Alzheimer Biomarker Consortium - Down Syndrome (ABC-DS)
Human		Brain	Y	2022	University of Pittsburgh at Pittsburgh	NOT-OD-20-024	3U19AG068054-03S2	Supplement	Alzheimer Biomarker Consortium - Down Syndrome (ABC-DS)-03S2 Supplement
Human		Brain	Y	2022	University of Pittsburgh at Pittsburgh	NOT-OD-20-024	3U19AG068054-03S3	Supplement	Alzheimer Biomarker Consortium - Down Syndrome (ABC-DS)-04 Supplement
Human		Brain	Y	2018	University of Southern California	PA-18-591	3U24AG057437-01S1	Supplement	The Alzheimer's Clinical Trial Consortium - Down Syndrome Network (ACTC- DSN)
Human		Brain	Y	2022	University of Southern California	NOT-OD-20-024	3U24AG057437-04S1	Supplement	Alzheimer’s Clinical Trials Consortium (ACTC)
Human		Brain	Y	2019	Hugo W. Moser Research Institute at Kennedy Krieger	RFA-HD-14-012	3U54HD079123-05S1	Supplement	Intellectual and Developmental Disabilities Research Centers 2013
Human		Brain	Y	2020	University of Utah	NOT-OD-20-024	3UL1TR002538-04S3	Supplement	Down Syndrome: A UPDB Discovery Cohort for Translating Genes, Brain and Behaviors to Treatment
Human		Brain	Y	2019	Washington University	PA-13-302	5R01HD088125-02	Supplement	A Longitudinal MRI Study Characterizing Very Early Brain Development in Infants with Down Syndrome
Human		Brain	Y	2022	University of Pittsburgh at Pittsburgh	PAR-19-374	5U19AG068054-03	Supplement	Alzheimer Biomarker Consortium - Down Syndrome (ABC-DS)
Human		Brain	Y	2023	UNIVERSITY OF PITTSBURGH AT PITTSBURGH	PAR-19-374	5U19AG068054-04	Supplement	Alzheimer Biomarker Consortium - Down Syndrome (ABC-DS)
Human		Brain	Y	2019	University of Kansas Lawrence	RFA-HD-16-013	5U54HD090216-04	Supplement	Kansas Intellectual and Developmental Disabilities Research Center
Human		Brain	Y	2019	University of Wisconsin-Madison	RFA-OD-19-015	5U54HD090256-04	Supplement	Waisman Intellectual and Developmental Disabilities Research Center
Human		Brain	Y	2020	Seattle Children’s Hospital	RFA-OD-20-006	1R03NS123969-01	No	Determining the neurodevelopmental cell type specific regulatory networks impacted in Down syndrome
Human		Brain	Y	2022	Seattle Children’s Hospital	NOT-OD-20-024	3R03NS123969-01S1	Supplement	Determining the neurodevelopmental cell type specific regulatory networks impacted in Down syndrome
Human and preclinical		Brain	Y	2020	University of Wisconsin - Madison	RFA-HD-21-009	1P50HD105353-01	No	Waisman Center Intellectual and Developmental Disabilities Research Center
Preclinical		Digestive Tract		2022	New York University School of Medicine	RFA-OD-20-005	1R01DK135089-01	No	Why do Down Syndrome patients have high risk of Hirschsprung disease?
Human		Ears	Y	2023	FATHER FLANAGAN'S BOYS' HOME	PA-20-272	3R01DC020229-01	Supplement	Speech Perception and Auditory Abilities in Infants, Children, and Adults with Down syndrome
Human		Ears		2022	Father Flanagan’s Boys’ Home	PA-20-185	1R01DC020229-01	No	Speech perception and auditory abilities in infants, children, and adults with Down syndrome
Human		Ears		2022	Father Flanagan’s Boys’ Home	PA-20-195	1R21DC020024-01	No	Advanced clinical practice and establishing foundational theory for auditory function in individuals with Down syndrome
Human		Ears		2018	University of Wisconsin-Madison	PA-18-591	3R01DC003083-18S1	Supplement	Binaural Sensitivity and Spatial Hearing in Bilateral Cochlear Implant Users
Human		Eyes		2018	University of Houston	PA-13-302	3R01EY024590-05S1	Supplement	Identification of optimum spectacle prescriptions for patients with Down syndrome
Human		Heart	Y	2018	Cincinnati Children’s Hospital Medical Center	RFA-HL-16-004	3U01HL131003-03S1	Supplement	Administrative Coordinating Center: Cardiovascular Development and Pediatric Cardiac Genomics Consortia
Human		Heart		2020	Stanford University	NOT-OD-20-024	3R01HL130020-06S3	Supplement	Elucidating Genotype-Phenotype Relationship of Polygenic Dilated Cardiomyopathies: Administrative Supplement (INCLUDE)
Human		Heart		2019	New England Research Institutes, Inc.	RFA-HL-17-005	3U24HL135691-03S2	Supplement	Data Coordinating Center for the Pediatric Heart Network
Human		Heart		2019	New England Research Institutes, Inc.	RFA-HL-17-005	5U24HL135691-03	Supplement	Data Coordinating Center for the Pediatric Heart Network
Human		Heart		2023	MISSOURI UNIVERSITY OF SCIENCE & TECHNOLOGY	RFA-OD-22-008	1R03HL168984-01	No	Investigation and deployment of novel Bayesian inference algorithms in CAVATICA for identifying genomic variants underlying congenital heart defects in Down syndrome individuals
Human		Lungs		2020	Children’s Research Institute	RFA-OD-20-005	1R01HL159595-01	No	Molecular mechanism of dysregulated airway antiviral responses in children with Trisomy 21
Human		Lungs		2019	University of Colorado Denver	RFA-OD-19-015	1R21HL151261-01	No	Identifying Measures of Pulmonary Morbidity for Clinical Trials in Children with Down Syndrome and Aspiration
Human		Lungs		2022	University of Colorado, Denver	RFA-OD-21-007	1R21HL165364-01	No	Abnormal HIF signaling in Down syndrome-related pulmonary hypertension
Human		Lungs		2018	Albert Einstein College of Medicine	PA-13-302	3R01HL130468-03S1	Supplement	A Computational Biomechanical Airway Model for Obese Children at Risk for OSAS
Human		Lungs		2018	Johns Hopkins University	PA-13-302	3R01HL135114-02S1	Supplement	Clinical and mechanistic role of HDGF in pulmonary hypertension
Human		Lungs		2018	University of Colorado Denver	RFA-HL-14-005	3U01HL121518-04S1	Supplement	Data Fusion: A Sustainable, Scalable, Open Source Registry Advancing PVD Research
Human and preclinical		Lungs		2019	University of Colorado Denver	NOT-OD-19-087	5T32HL007670-30	Supplement	Academic Training Program in Pediatric Pulmonary Disease
Human		Multisystem	Y	2022	Leidos, Inc.	N/A	75N94020F00276	Supplement	DS-Connect®: The Down Syndrome Registry
Human		Multisystem	Y	2022	University of Houston	PA-20-185	1R01HD109307-01	No	Transdiagnostic Associations Across Developmental Disorders
Human		Multisystem	Y	2022	University of Pittsburgh at Pittsburgh	NOT-OD-20-024	3U19AG068054-03S1	Supplement	ABC-DS MOMs’ Supplement (Modification of Maternal AD risk in DS)
Human		Multisystem	Y	2023	UNIVERSITY OF KANSAS MEDICAL CENTER	PA-20-190	1K01AG083130-01	No	Assessment of Physical Activity for Alzheimer’s Disease Research in Down Syndrome
Human		Multisystem	Y	2019	Icahn School of Medicine At Mount Sinai	RFA-OD-19-016	1R01AI150300-01	No	Type I Interferon Dysregulation in Down Syndrome
Human		Multisystem	Y	2023	PENNSYLVANIA STATE UNIVERSITY	RFA-OD-22-009	1R01DC020622-01A1	No	A Physiologically Integrated Approach to Studying Mechanisms of Speech Production and Swallow Function in Down Syndrome
Human		Multisystem	Y	2022	Colorado State University	NOT-OD-20-025	1R01HD105233-01A1	No	Obesity Prevention Targets for Down Syndrome
Human		Multisystem	Y	2023	UNIVERSITY OF COLORADO DENVER	PA-20-272	3R33AR077495-03	Supplement	JAK Inhibition in Down Syndrome
Human		Multisystem	Y	2023	COLUMBIA UNIVERSITY HEALTH SCIENCES	RFA-OD-22-008	1R03AG082024-01	No	Vitamin E Trial in Persons with Down Syndrome: Sharing Data with the Research Community
Human		Multisystem	Y	2020	Vanderbilt University Medical Center	PA-20-194	1R21DC019280-01A1	No	Predictors of Speech Ability in Children with Down Syndrome
Human		Multisystem	Y	2022	University of Arizona	RFA-OD-20-004	1R21HD109777-01	No	DEtermining Capacity and Informing Down syndrome Assent Strategies (DECIDAS)
Human		Multisystem	Y	2023	UNIVERSITY OF WISCONSIN-MADISON	PA-20-195	1R21HD111807-01	No	Leveraging technology to identify outcome measures for young children with Down syndrome
Human		Multisystem	Y	2019	University of Colorado Denver	RFA-OD-19-018	1R61AR077495-01	No	JAK Inhibition in Down Syndrome
Human		Multisystem	Y	2019	Children's Hospital of Philadelphia	RFA-OD-19-018	1R61HL151253-01	No	Positive Airway Pressure for the Treatment of the Obstructive Sleep Apnea Syndrome in Children with Down Syndrome
Human		Multisystem	Y	2019	University of Arizona	RFA-OD-19-018	1R61HL151254-01	No	Medications for Obstructive Sleep Apnea to Improve Cognition in Children with Down Syndrome (MOSAIC DS)
Human		Multisystem	Y	2022	Cincinnati Children’s Hospital Medical Center	RFA-OD-20-003	1R61HL165366-01	No	Randomized Control Trial of oxygen therapy in Children and Adolescents with Down Syndrome and Obstructive Sleep Apnea
Human		Multisystem	Y	2022	Columbia University Health Sciences	NOT-OD-20-025	1RF1AG079519-01	No	Cerebrovascular contributions to Alzheimers disease in adults with Down Syndrome
Human		Multisystem	Y	2023	NEW YORK UNIVERSITY SCHOOL OF MEDICINE	PAR-22-093	1RF1AG080769-01	No	Sleep and Temperature Disturbance as risk factors for Alzheimer’s Disease in Down Syndrome: A Longitudinal Study
Human		Multisystem	Y	2020	Icahn School of Medicine at Mount Sinai	PAR-20-114	1S10OD030463-01	No	COVID and Translational Science supercomputer (CATS)
Human		Multisystem	Y	2018	University of Pittsburgh, Pittsburgh	PA-18-591	3R01AG052446-03S1	Supplement	Role of midlife cardiovascular disease on Alzheimer’s Pathology and cerebrovascular reactivity in the young-old.
Human		Multisystem	Y	2023	UNIVERSITY OF WISCONSIN-MADISON	PA-20-272	3R01AG070028-02	Supplement	Lifestyle Risk and Resiliency Factors and Alzheimer’s Disease in Down syndrome
Human		Multisystem	Y	2020	Icahn School of Medicine at Mount Sinai	NOT-OD-20-024	3R01AI150300-01S2	Supplement	Type I Interferon Dysregulation in Down Syndrome
Human		Multisystem	Y	2019	Father Flanagan's Boys' Home	PA-19-056	3R01DC011038-10S1	Supplement	Susceptibility to and Release from Masking in Infancy and Childhood
Human		Multisystem	Y	2022	University of Wisconsin, Madison	NOT-OD-20-024	3R01DC019092-02S1	Supplement	The relationship between language and executive function in DLD and FXS over time
Human		Multisystem	Y	2018	Geisinger Clinic	PA-18-591	3R01MH107431-04S2	Supplement	Dimensional, Sleep, and Genomic Analyses of Down Syndrome to Elucidate Phenotypic Variability
Human		Multisystem	Y	2020	Children’s Hospital of Philadelphia	NOT-OD-20-024	3R21HD101003-02S1	Supplement	Home Sleep Apnea Testing and Neurocognitive Testing for Obstructive Sleep Apnea in Young Adults with Down Syndrome
Human		Multisystem	Y	2022	Georgia State University	NOT-OD-22-057	3R21HD105879-01S2	Supplement	Role of early motor experience in infants with Down syndrome
Human		Multisystem	Y	2020	University of Colorado Denver	NOT-OD-20-024	3R61AR077495-02S1	Supplement	JAK Inhibition in Down Syndrome
Human		Multisystem	Y	2020	University of Arizona	NOT-OD-20-024	3R61HL151254-02S1	Supplement	Medications for Obstructive Sleep Apnea to Improve Cognition in Children with Down Syndrome (MOSAIC DS)
Human		Multisystem	Y	2023	CINCINNATI CHILDRENS HOSP MED CTR	PA-21-071	3R61HL165366-01	Supplement	Randomized Control Trial of oxygen therapy in Children and Adolescents with Down Syndrome and Obstructive Sleep Apnea
Human		Multisystem	Y	2020	New England Research Institutes, Inc.	NOT-OD-20-024	3U24HL135691-04S1	Supplement	Impact of Congenital Heart Disease Surgery on Neurodevelopment and Behavior in Children with Down Syndrome
Human		Multisystem	Y	2018	Vanderbilt University Medical Center	PA-18-591	3U54HD083211-05S1	Supplement	Eunice Kennedy Shriver Intellectual and Developmental Disabilities Research Center at Vanderbilt
Human		Multisystem	Y	2020	Children's Hospital of Philadelphia (CHOP)	RFA-OD-19-018	4R33HL151253-03	Supplement	Positive Airway Pressure for The Treatment of The Obstructive Sleep Apnea Syndrome In Children With Down Syndrome
Human		Multisystem	Y	2019	University of Pittsburgh At Pittsburgh	PAR-15-304	5UL1TR001857-04	Supplement	University of Pittsburgh Clinical and Translational Science Institute
Human		Multisystem	Y	2019	University of Chicago	PAR-15-304	5UL1TR002389-03	Supplement	ITM 2.0: Advancing Translational Science in Metropolitan Chicago
Human		Multisystem	Y	2022	University of Wisconsin, Madison	NOT-OD-20-025	1R01DC019511-01A1	No	Auditory function, cognition, language and brain structure in Down Syndrome
Human		Multisystem	Y	2023	BOSTON UNIVERSITY (CHARLES RIVER CAMPUS)	RFA-OD-22-007	1R21HD111945-01	No	Feasibility and outcome measures for infants with Down syndrome: Advancing clinical trial readiness for a harness-based mobility intervention
Human		Multisystem	Y	2023	UNIVERSITY OF WISCONSIN-MADISON	PA-20-272	3R01AG070028-03	Supplement	Lifestyle and Alzheimer’s Disease in Down Syndrome- Life Stressors Supplement
Human		Multisystem	Y	2023	JOHNS HOPKINS UNIVERSITY	PA-20-272	3R01AG075996-03	Supplement	Microbial Impact on Neurodegeneration in Alzheimer’s Dementia: MIND-AD - INCLUDE Admin Suppl
Human		Multisystem	Y	2023	UNIVERSITY OF PITTSBURGH AT PITTSBURGH	PA-20-272	3U19AG068054-03	Supplement	Alzheimer Biomarker Consortium - Down Syndrome (ABC-DS) - Gait Supplement
Human		Multisystem	Y	2023	UNIVERSITY OF PITTSBURGH AT PITTSBURGH	PA-20-272	3U19AG068054-03	Supplement	Alzheimer Biomarker Consortium - Down Syndrome (ABC-DS) - KUMC Field Site Supplement
Human and preclinical		Multisystem	Y	2019	Harvard Medical School	RFA-OD-19-016	1R01HL151257-01	No	Molecular Causes of Down Syndrome Associated Congenital Heart Disease and Other Phenotypes
Human and preclinical		Multisystem	Y	2022	Broad Institute, Inc.	NOT-OD-20-024	3R01HD101534-01A1S1	Supplement	Delineating a role for histone modifications in Down syndrome using human cellular models
Human		Multisystem		2023	UNIVERSITY OF TX MD ANDERSON CAN CTR	PAR-20-276	1R01CA284531-01	No	Integrating Epidemiologic and Genomic Data to Elucidate the Genetic Overlap Between Congenital Anomalies and Pediatric Cancer
Human		Multisystem		2019	University of Colorado Denver	RFA-OD-19-016	1R01AI150305-01	No	Understanding Down Syndrome as an Interferonopathy
Human		Multisystem		2019	Children's Hospital of Philadelphia	RFA-OD-19-015	1R21HD101003-01	No	Acceptability and Performance on In-Home Polysomnography in Youth with Down Syndrome
Human		Multisystem		2020	Children’s Research Institute	PAR-19-376	1R21HD102988-01A1	No	Mobile Diagnosis of Congenital Genetic Conditions: A Model for Screening and Surveillance in Low-Resource Settings
Human		Multisystem		2023	UNIVERSITY OF PITTSBURGH AT PITTSBURGH	PA-20-195	1R21HD110523-01	No	Development of a Novel mHealth Platform to Track Health Behaviors of Young Children with Down Syndrome
Human		Multisystem		2019	Children's Hospital of Philadelphia	RFA-RM-16-010	1R61HL138346-02	No	Innovation through collaboration at the intersection of childhood development and cancer: a platform for the Gabriella Miller Kids First Pediatric Data Resource Center
Human		Multisystem		2022	Children’s Hospital of Philadelphia	PAR-19-328	1R61HL162839-01	No	Home sleep apnea testing compared to in-lab polysomnography for the evaluation of obstructive sleep apnea in children
Human		Multisystem		2022	Oregon Health & Science University	RFA-OD-20-003	1R61HL165345-01	No	Treatment of Obstructive Sleep Apnea with Personalized Surgery in Children with Down Syndrome (TOPS-DS)
Human		Multisystem		2020	Children's Hospital of Philadelphia (CHOP)	NOT-HD-20-039	1X01HD107379-01	No	Genetic Underpinnings of the Multifactorial Phenotype of Trisomy 21 Patients Unveiled by Multi-Omics Approaches
Human		Multisystem		2020	University of Wisconsin Milwaukee	NOT-OD-20-023	3R01HD096085-02S1	Supplement	Energy Expenditure and Weight-Related Behaviors in Youth with Down Syndrome
Human		Multisystem		2018	Ohio State University	PA-16-200	3R15NR017092-01S1	Supplement	Behavioral and physiological responses to oral feeding in infants with complex congenital heart disease
Human		Multisystem		2022	Georgia State University	NOT-OD-20-024	3R21HD105879-01S1	Supplement	Role of early motor experience in infants with Down syndrome
Human		Multisystem		2023	UNIVERSITY OF MICHIGAN AT ANN ARBOR	PA-20-272	3R33HL151952-02	Supplement	Self-Supporting Nasopharyngeal Airway (ssNPA) Treating Upper Airway Obstruction in Hypotonia
Human		Multisystem		2020	Broad Institute, Inc.	NOT-OD-20-024	3U24HD090743-06S1	Supplement	Genome Sequencing in support of the Gabriella Miller Kids First Pediatric Research Program
Human		Multisystem		2019	University of Colorado Cancer Center	RFA-OD-19-016	5P30CA046934-31	Supplement	University of Colorado Cancer Center Support Grant
Human		Multisystem		2019	Columbia University Health Sciences	PAR-15-304	5UL1TR001873-04	Supplement	Clinical and Translational Science Award
Human		Multisystem		2019	University of Colorado Denver	RFA-OD-19-016	5UL1TR002535-02	Supplement	Accelerating Clinical Research on Down Syndrome at the CCTSI and Beyond
Human		Multisystem		2023	UNIVERSITY OF WASHINGTON	N/A	3KL2TR002317-06	Supplement	Institutional Career Development Core
Human		Multisystem		2023	VIRGINIA COMMONWEALTH UNIVERSITY	RFA-OD-22-009	1R01HD111943-01	No	A mosaic Down syndrome model system comparing isogenic trisomic/disomic cells to unmask trisomy-21 related genomic, epigenomic, and senescence changes acquired across the lifespan
Human		Multisystem		2022	University of Nevada, Las Vegas	RFA-OD-20-006	1R03AG078730-01	No	Predictors of mortality and of healthy survival in a large community-based prospective cohort of aging adults with Down syndrome
Human and preclinical		Multisystem		2021	University of Colorado, Denver	RFA-OD-20-005	1R01AI155918-01	No	Defining the Role of DNA Replication of Chromosome 21 in the Development and Pathophysiology of Down Syndrome
Human and preclinical		Multisystem		2019	State University of New York At Buffalo	PA-19-111	1R21CA245067-01	No	Evaluation of myocardial targets to prevent anthracycline cardiotoxicity in children with Down Syndrome and Leukemia
Human and preclinical		Multisystem		2018	University of Colorado Denver	PA-18-591	3R01CA117907-12A1S1	Supplement	Mechanisms of gene expression control in the p53 network
Human and preclinical		Multisystem		2023	UNIVERSITY OF COLORADO DENVER	RFA-OD-22-009	1RF1NS128738-01A1	No	Defining the role of enteric nervous system dysfunction in gastrointestinal motor and sensory abnormalities in Down syndrome
		Other: conference		2022	Federation of American Societies for Experimental Biology	PA-21-151	1R13CA271716-01	No	FASEB SRC: The Consequences of Aneuploidy: Honoring the Contributions of Angelika Amon
		Other: conference		2022	University of California, Irvine	PA-21-151	1R13HD108965-01	No	T21RS Meeting June 2022 Long Beach, California
		Other: conference		2023	VIRGINIA COMMONWEALTH UNIVERSITY	PA-21-151	1R13HD112166-01	No	2023 International Mosaic Down Syndrome Association Community-Empowered Research and Retreat Weekend: Increasing Partnerships, Cohorts, and Diversity for Research Related to Down Syndrome
		Other: Institutional Data Science		2022	University of Colorado	PA-20-272	3U2CHL156291-02S2	Supplement	Data Science for Diverse Scholars in Down Syndrome Research (DS3)
		Other: Institutional Data Science		2022	Children’s Hospital of Philadelphia	PA-20-272	3U2CHL156291-02S3	Supplement	Advancing the cloud-based data access and interoperability infrastructure of the INCLUDE data ecosystem
		Other: Institutional Data Science		2023	CHILDREN'S HOSP OF PHILADELPHIA	PA-20-272	3U2CHL156291-03	Supplement	Data Science for Diverse Scholars in Down Syndrome Research (DS3)
		Other: Institutional training		2019	University of Colorado Denver	PA-18-403	2T32GM007635-41	Supplement	Predoctoral Training Grant in Pharmacology
		Other: Institutional training		2019	University of Colorado Denver	PA-19-111	5T32GM008730-20	Supplement	Predoctoral Training Program in Molecular Biology
		Other: Institutional training		2019	University of Colorado Denver	PA-16-152	5T32AR007534-33	Supplement	Research Training in Rheumatology
		Other: Institutional training		2023	UNIVERSITY OF COLORADO DENVER	PA-20-272	3T32GM007635-44	Supplement	Predoctoral Training Grant in Pharmacology INCLUDE Down Syndrome Supplement
		Other: Institutional training		2022	University of Colorado, Denver	NOT-OD-21-076	3T32GM007635-44S1	Supplement	Predoctoral Training Grant in Pharmacology INCLUDE Down Syndrome Supplement
		Other: Institutional training		2023	UNIVERSITY OF COLORADO DENVER	PA-20-272	3T32GM136444-03	Supplement	Predoctoral Training Program in Molecular and Cellular Biology (INCLUDE Down Syndrome Supplement)
		Other: Institutional training		2022	University of Colorado, Denver	NOT-OD-21-076	3T32GM136444-03S1	Supplement	Predoctoral Training Program in Molecular and Cellular Biology (INCLUDE Down Syndrome Supplement)
		Other: Institutional training		2023	UNIVERSITY OF COLORADO DENVER	PA-20-272	3T32GM141742-02	Supplement	Predoctoral Training in the Genetics of Development, Disease and Regeneration
		Other: Institutional training		2022	University of Colorado, Denver	NOT-OD-20-024	3T32GM141742-02S1	Supplement	Predoctoral Training in the Genetics of Development, Disease and Regeneration
		Other: Institutional training		2023	UNIVERSITY OF COLORADO	PA-20-272	3T32GM142607-02	Supplement	Predoctoral Training Program in Signaling and Cellular Regulation INCLUDE Down Syndrome Supplement
		Other: Institutional training		2020	University of Colorado Denver	NOT-OD-20-024	3T32GM007635-43S1	Supplement	Predoctoral Training Grant in Pharmacology INCLUDE Down Syndrome Supplement
		Other: Institutional training		2020	University of Colorado Denver	NOT-OD-20-024	3T32GM136444-02S2	Supplement	Predoctoral Training Program in Molecular and Cellular Biology INCLUDE Down Syndrome Supplement
Human		Peripheral Nervous System		2020	Cincinnati Children’s Hospital Medical Center	RFA-OD-20-004	1R21HL162572-01	No	Finding the contribution of the autonomic nervous system during perioperative events in children with Down Syndrome
Preclinical		Preclinical	Y	2019	Washington University	RFA-HD-15-033	5U54HD087011-05	Supplement	Washington University Intellectual and Developmental Disabilities Research Center
Preclinical		Preclinical	Y	2020	University of Wisconsin - Madison	RFA-OD-20-005	1R01HD106197-01	No	Human cortical development and neural plasticity altered by trisomy 21
Preclinical		Preclinical	Y	2023	BROAD INSTITUTE, INC.	RFA-TR-22-030	1R03TR004561-01	No	Establishing foundational tools and datasets for investigation of NSD1 gene function in neural development
Preclinical		Preclinical	Y	2022	University of Illinois at Chicago	RFA-OD-20-005	1RF1AG079002-01	No	The role of APP in neurogenesis and AD in Down syndrome
Preclinical		Preclinical	Y	2022	University of Wisconsin, Madison	NOT-OD-20-024	3R01HD106197-01S1	Supplement	Supplement to TR01 Human cortical development and neural plasticity altered by trisomy 21
Preclinical		Preclinical	Y	2023	UNIVERSITY OF CHICAGO	RFA-OD-22-009	1R01HD111938-01	No	A heterochronic model for birth defects in Down Syndrome
Preclinical		Preclinical	Y	2022	Beth Israel Deaconess Medical Center	RFA-OD-20-005	1R01HD109794-01	No	Down Syndrome: a potential treatment XISTs
Preclinical		Preclinical	Y	2023	UNIV OF MASSACHUSETTS MED SCH WORCESTER	PA-20-185	2R01HD091357-06	Supplement	A Novel Approach to Molecular Cell Pathologies of Human Down Syndrome and DS-AD
Preclinical		Preclinical	Y	2019	University of California, San Diego	RFA-OD-19-015	1R21EY031277-01	No	Down syndrome, early cataracts, eye diseases, and beta-amyloid conformers
Preclinical		Preclinical	Y	2023	UNIVERSITY OF COLORADO DENVER	PAR-22-247	1R24OD035579-01	No	Trisomy 21 Model Atlas
Preclinical		Preclinical	Y	2023	UNIVERSITY OF COLORADO DENVER	PA-20-185	2R01ES027593-06A1	Supplement	Altered Hippocampal Neurogenesis and Cognition via Maneb-mediated Changes in the Thiol Redox Proteome
Preclinical		Preclinical	Y	2020	University of Texas, Austin	PA-21-051	1F31HD105424-01A1	No	Systematic Analysis of 21st Chromosome Ortholog Overexpression in C. elegans
Preclinical		Preclinical	Y	2019	University of Colorado Denver	RFA-OD-19-016	1R01HD100935-01	No	Trisomy 21 and RNA polymerase II function
Preclinical		Preclinical	Y	2019	The University of Texas Southwestern Medical Center	RFA-OD-19-016	1R01HD101006-01	No	Elevated mitochondrial fusion and function in Down syndrome
Preclinical		Preclinical	Y	2023	BROAD INSTITUTE, INC.	RFA-OD-22-009	1R01HD111876-01	No	Investigating epigenetic mechanisms in Down syndrome using human cellular models
Preclinical		Preclinical	Y	2019	Beth Israel Deaconess Medical Center	RFA-OD-19-015	1R21NS115593-01	No	Epigenetic Silencing of HSA21 in Down Syndrome
Preclinical		Preclinical	Y	2023	UNIVERSITY OF COLORADO DENVER	RFA-OD-22-009	1RF1AG078965-01A1	No	Investigating and targeting apolipoprotein E4 in Down syndrome associated Alzheimer’s disease
Preclinical		Preclinical	Y	2022	University of Texas Southwestern Medical Center	NOT-OD-20-024	3R01HD101006-01S1	Supplement	Elevated mitochondrial fusion and function in Down syndrome - Revision - 2
Preclinical		Preclinical	Y	2018	University of Wisconsin-Madison	PA-18-591	3R03HD092640-01A1S1	Supplement	Generation of isogenic trisomy 21 iPSC resource
Preclinical		Preclinical	Y	2023	UNIVERSITY OF COLORADO	PA-20-185	1R01AG083268-01	No	Sleep abnormalities in Down Syndrome-related Alzheimer's disease
Preclinical		Preclinical	Y	2022	Roswell Park Cancer Institute Corp	RFA-OD-20-005	1R01HD109750-01	No	Generation and analysis of new mouse models to determine novel therapeutic targets for Down syndrome-associated cognitive deficits
Preclinical		Preclinical	Y	2020	Wake Forest University Health Sciences	RFA-OD-20-005	1R01AG073823-01	No	Targeting protein synthesis dysregulation in Down syndrome-associated cognitive impairment with aging
Preclinical		Preclinical	Y	2022	University of Wisconsin, Madison	PA-20-185	1R01DC019735-01A1	No	Mechanisms of Down syndrome-associated swallowing dysfunction in mouse models
Preclinical		Preclinical	Y	2022	University of Pennsylvania	RFA-OD-20-005	1RF1AG078969-01	No	Restoration of proteostasis to address co-occurring conditions in Down Syndrome
Preclinical		Preclinical	Y	2022	University of Colorado, Denver	RFA-OD-20-005	1RF1NS128739-01	No	Neurovascular unit dysfunction in Down syndrome revealed by TBI
Preclinical		Preclinical	Y	2018	University of California, San Diego	PA-18-591	3R01AG055523-01A1S1	Supplement	Treating with Gamma-Secretase Modulators to Prevent Neurodegeneration in Mouse Models of Down Syndrome and Alzheimer Disease
Preclinical		Preclinical	Y	2018	University of California, San Diego	PA-18-591	3R01AG055523-01A1S1	Supplement	Treating with Gamma-Secretase Modulators to Prevent Neurodegeneration in Mouse Models of Down Syndrome and Alzheimer Disease
Preclinical		Preclinical	Y	2022	University of Colorado, Denver	NOT-OD-20-024	3R01AG067713-02S1	Supplement	CaMKII nitrosylation in the age-related decline of synaptic plasticity
Preclinical		Preclinical	Y	2019	Hackensack University Medical Center	PA-19-056	3R01HD090180-04S1	Supplement	Epigenetics of Down Syndrome
Preclinical		Preclinical	Y	2018	Boston University Medical Campus	PA-18-591	3R01NS105138-01A1S1	Supplement	Mechanisms of white matter development in Down syndrome
Preclinical		Preclinical	Y	2020	Syracuse University	NOT-OD-20-024	3R21HD099573-01A1S2	Supplement	Heart and vascular responses across the lifespan in Ts65Dn mice, a model of Down syndrome
Preclinical		Preclinical	Y	2022	University of Colorado, Denver	PA-20-272	3RF1AG064465-01S2	Supplement	Sleep Disruption and Alzheimer’s Disease Pathology
Preclinical		Preclinical	Y	2018	University of Massachusetts Medical School, Worcester	PA-18-591	3R01HD091357-02S2	Supplement	A Novel Approach to Molecular Cell Pathologies of Human Down Syndrome and DS-AD
Preclinical		Preclinical	Y	2023	NEW YORK UNIVERSITY SCHOOL OF MEDICINE	PA-20-185	1R01AG077103-01A1	No	Septhohippocamal connectome dysfunction in Down syndrome associated with Alzheimer’s disease pathophysiology
Preclinical		Preclinical	Y	2020	Rutgers, The State University of N.J.	RFA-OD-20-005	1R01AG073779-01	No	A Human iPSC-Based Chimeric Mouse Model of Alzheimer’s Disease in Down Syndrome
		Preclinical	Y	2020	Purdue University	NOT-OD-20-024	3R03NS108229-01A1S1	Supplement	Role of endosulfine-alpha expression and phosphorylation in Parkinson's Disease
Preclinical		Preclinical		2022	Virginia Commonwealth University	PA-20-195	1R21HD105144-01A1	No	DYRK1A interaction network in development and disease
Preclinical		Preclinical		2023	J. DAVID GLADSTONE INSTITUTES	PA-20-185	2R01HL057181-28	Supplement	Cardiogenesis: Molecular Mechanisms
Preclinical		Preclinical		2023	STANFORD UNIVERSITY	PA-20-272	3R01HL141371-05	Supplement	Elucidating CHD in Down Syndrome with Cardiac Organoids and 3D Genome Architecture
Preclinical		Preclinical		2023	MEDICAL UNIVERSITY OF SOUTH CAROLINA	PA-20-272	3R01HL122906-07	Supplement	Exploring the Role of the anterior SHF in AVSD Pathogenesis
Preclinical		Preclinical		2022	University of Massachusetts Medical School, Worcester	PA-20-185	1R01HD107873-01A1	No	Suppressing Aneuploidy-associated phenotypes in Down syndrome
Preclinical		Preclinical		2022	Texas A&M University	PA-21-051	1F31HD110287-01	No	Investigating injury response and bone regeneration in Down syndrome mouse models
Preclinical		Preclinical		2023	TEXAS A&M AGRILIFE RESEARCH	RFA-OD-22-009	1R01AG081812-01	No	Determining cell-specific mechanisms that drive aberrant bone regeneration in Down syndrome
Preclinical		Preclinical		2020	University of Pittsburgh at Pittsburgh	RFA-OD-20-005	1R01HL159494-01	No	Emulating Immune Dysregulation by Trisomy 21 in a Multi-Organ-on-a-Chip System
Preclinical		Preclinical		2023	NEW YORK UNIVERSITY	PA-20-185	2R01DE027679-05	Supplement	Redox and Ca2+ signaling regulation of enamel mineralization
Preclinical		Preclinical		2018	Virginia Commonwealth University	PA-18-591	3R01CA188571-04S2	Supplement	DYRK1A signaling in control of cell growth, proliferation and DNA damage repair
Preclinical		Preclinical		2022	Johns Hopkins University	PA-19-056	3R01DK084171-10	Supplement	CTRP and Metabolic Control
Preclinical		Preclinical		2019	University of Colorado Denver	NOT-OD-19-087	3T32HL072738-16S1	Supplement	Cardiovascular Biomechanics and Imaging in Down syndrome
Preclinical		Preclinical		2018	Baylor College of Medicine	PAS-13-031	3R01DK092883-07S1	Supplement	Regulation of Hematopoietic Progenitors by de novo DNA methylation
Preclinical		Preclinical		2022	University of Texas, Austin	PAR-21-167	1R21OD032463-01	No	Systematic functional study of 21st chromosome ortholog overexpression in C. elegans
Preclinical		Preclinical		2022	University of Texas, Austin	PAR-21-071	3R21OD032463-01S1	Supplement	Systematic functional study of 21st chromosome ortholog overexpression in C. elegans
Preclinical		Preclinical		2018	Children’s Hospital of Philadelphia	PA-18-591	3R01GM120762-08S1	Supplement	Pharmacologic Treatment of Mitochondrial Complex I Dysfunction in C. Elegans
Preclinical		Preclinical		2019	Children’s Research Institute	PA-19-056	3R01HL134940-03S1	Supplement	Ancestral roles of histone-modifying genes in heart development and disease
Preclinical		Preclinical		2019	Children's Hospital of Philadelphia	RFA-OD-19-016	1R01HL151260-01	No	Understanding the complexity of gene dosage imbalance in Down syndrome
Preclinical		Preclinical		2020	University of Colorado	NOT-OD-20-025	1R01HL156475-01	No	Function of RUNX1 in diverse Down syndrome tissues
Preclinical		Preclinical		2022	Research Institute Nationwide Children’s Hospital	RFA-OD-21-007	1R21HL165406-01	No	Dissecting SARS-CoV-2 infection in Down syndrome with congenital heart defects using patient-specific iPSCs
Preclinical		Preclinical		2020	Stanford University	NOT-OD-20-129	3R01AR074875-02S1	Supplement	Mitochondrial inner membrane architecture in skeletal muscle pathophysiology
Preclinical		Preclinical		2020	Stanford University	NOT-OD-20-129	3R01HL126527-06S1	Supplement	Examining COVID-19 in Down Syndrome Patients Using Human iPSC-Derived Organoids
Preclinical		Preclinical		2018	University of Colorado Denver	PA-18-591	3R01HL133230-03S1	Supplement	Mechanisms for cell signaling in the control of cardiomyogenesis
Preclinical		Preclinical		2023	UNIVERSITY OF COLORADO	PA-20-272	3R01HL156475-01	Supplement	Function of RUNX1 in diverse Down syndrome tissues
Preclinical		Preclinical		2023	NEW YORK UNIVERSITY	RFA-OD-22-009	1R01DE032846-01	No	Molecular mechanisms of oral deficiencies in Down syndrome
Preclinical		Preclinical		2023	VIRGINIA POLYTECHNIC INST AND ST UNIV	RFA-OD-22-009	1R01EY033141-01A1	No	Investigating the Mechanism of Optic Nerve disorders associated with Down Syndrome
Preclinical		Preclinical		2023	TEXAS A&M AGRILIFE RESEARCH	RFA-OD-22-009	1R01HD111848-01	No	SIM2 Regulation of Mitochondrial Dysfunction in Down Syndrome
Preclinical		Preclinical		2020	Texas A&M AgriLife Research	PA-20-185	1R01HD102909-01A1	No	Understanding the skeleton in Down Syndrome
Preclinical		Preclinical		2020	University of Wisconsin – Madison	NOT-OD-20-025	1R01HD104640-01A1	No	Tongue maturation deficits in a mouse model of Down syndrome
Preclinical		Preclinical		2022	Syracuse University	PAR-21-155	1R15AG077421-01	No	Iron Metabolism in Ts65Dn mice, a Model of Down syndrome
Preclinical		Preclinical		2019	University of Colorado Denver	RFA-OD-19-015	1R21HL151256-01	No	Bronchus-Associated Lymphoid Tissue & Lung Infection in Down Syndrome
Preclinical		Preclinical		2018	Johns Hopkins University	PA-13-302	3R01DK084171-08S1	Supplement	CTRP and Metabolic Control
Preclinical		Preclinical		2019	Stanford University	RFA-OD-19-016	1R01HL151260-01	No	Human iPSC Model for Elucidating Crosstalk Signaling and Secretomes: Down Syndrome Administrative Supplement.
Preclinical		Preclinical		2022	University of Colorado, Denver	PA-20-185	2R01HL133230-06	Supplement	Mechanisms for cell signaling in the control of cardiomyogenesis
Human		Prenatal	Y	2020	University of Pittsburgh at Pittsburgh	NOT-OD-20-024	3U19AG068054-02S1	Supplement	Alzheimer Biomarker Consortium - Down Syndrome (ABC-DS)
Human and preclinical	Y	Prenatal	Y	2020	Seattle Children’s Hospital	NOT-OD-18-194	3R37NS095733-06S1	Supplement	Pathological Mechanisms of Human Cerebellar Malformations
Human	Y	Prenatal		2018	University of California, San Francisco	PA-18-591	3R01HD092419-02S1	Supplement	Global Analyses of the Placental Epigenome in Preeclampsia
Human	Y	Prenatal		2022	Lundquist Institute for Biomedical Innovation at Harbor -UCLA Medical Center	NOT-OD-20-024	3R01HL155104-01A1S1	Supplement	Type I IFN signaling during lung development in Down Syndrome-Multiome sequencing of human fetal and pediatric trisomy 21 lungs
Human	Y	Prenatal		2023	UNIVERSITY OF NORTH TEXAS	PA-20-272	3R03CA273608-02S1	Supplement	Maternal acetaminophen use and childhood cancer
Human	Y	Prenatal		2020	Lundquist Institute for Biomedical Innovation at Harbor-UCLA Medical Center	NOT-OD-20-025	1R01HL155104-01A1	No	Type I IFN signaling during lung development in Down Syndrome
Human	Y	Prenatal		2018	University of Washington	PA-18-591	3R24HD000836-53S1	Supplement	Developmental Cell Atlas of Down Syndrome
Human		Prenatal		2022	Emory University	RFA-RM-21-011	1R03HD108261-01	No	Enriching medical phenotypes and environmental traits in the large DS360 Down syndrome cohort
Human and preclinical	Y	Prenatal		2023	UNIVERSITY OF CALIFORNIA, SAN DIEGO	PA-20-185	1R01HD111787-01A1	No	Trophoblast progenitor heterogeneity and function in normal and Trisomy 21-affected placentae
Human and preclinical	Y	Prenatal		2022	Lundquist Institute for Biomedical Innovation at Harbor -UCLA Medical Center	RFA-OD-21-007	1R21HL165411-01	No	type I interferon regulates angiogenesis in Down Syndrome
Human and preclinical	Y	Prenatal		2018	University of Southern California	PA-13-302	3R01CA175737-05S1	Supplement	Perinatal immune development and risk of childhood acute lymphoblastic leukemia
Human		Reproductive Tract		2023	GRADUATE SCHOOL OF PUBLIC HEALTH AND HEALTH POLICY	RFA-HD-23-005	1R01HD111044-01	No	A Randomized Intervention Trial to Increase Access to Reproductive Health Services among Adolescents and Young Adults with intellectual and Developmental Disabilities
Human		Teeth	Y	2018	University of Southern California	PAR-11-339	3U01DE024978-04S2	Supplement	Sensory Adapted Dental Environments to Enhance Oral Care for Children
Human		Throat	Y	2018	Children’s Hospital of Philadelphia	PAR-13-128	3U01HL125295-04S1	Supplement	IMPACT OF TREATMENT OF MILD SLEEP-DISORDERED BREATHING ON CHILDREN'S HEALTH-CCC
Human		Throat		2018	University of Wisconsin-Madison	PA-18-591	3R01DC006282-15S1	Supplement	MRI & CT studies of the developing vocal tract
