# Supplementary material for: Charting the future: current and future directions in translational research for individuals with Down syndrome
Source: J Neurodev Disord. 2025 Jul 8;17:38. doi: 10.1186/s11689-025-09630-8 (PMC12235967; doi:10.1186/s11689-025-09630-8)
Supplement: Supplementary file 2 — Supplementary Material 2: Table 2: Clinical studies of Down syndrome. A total of 362 studies were exported from ClinicalTrials.gov that match search criteria for the Condition/Disease “DS” or Other Term “T21” in August 2024. Of those 362 studies, 25 have the term “biomarker” listed anywhere in a Data Field and 101 have an outcome measure directly related to the brain. Age group of DS study participants among study subsets were labeled as “Prenatal” if one of the following terms occurred in a Data Field then manually curated to confirm relevance: “prenatal, pregnant, pregnancy, fetus, fetal, and maternal.” Tab 1 contains all studies and Tab 2 contains a subset of those that have an outcome measure directly related to the brain. Tab 2 was manually curated to confirm correct output of “Intervention” Study Type. Please note that the study sponsor or investigator is responsible for the safety, science, and accuracy of any information submitted to ClinicalTrials.gov (https://clinicaltrials.gov/about-site/disclaimer). [file 11689_2025_9630_MOESM2_ESM.xlsx]

## Sheet: Tab 1, All DS
Conditions	Biomarker?	Brain outcome?	Prenatal study of fetus with Down syndrome?	Age	Sex	Study Status	Study Results	Results posted for completed or terminated brain studies?	NCT Number	Other IDs	Acronym	Study Title	Study URL	Brief Summary	Interventions	Primary Outcome Measures	Secondary Outcome Measures	Other Outcome Measures	Study Type	Study Design	Phases	Enrollment	Start Date	Primary Completion Date (Red is date reformatted)	Completion Date (Red is date reformatted)	Difference in primary and final completion date (years)	First Posted	Results First Posted	Last Update Posted	Funder Type	Sponsor	Collaborators	Locations	Study Documents
Down Syndrome	Y	Y		CHILD, ADULT	ALL	COMPLETED	NO	Y, NCT Number cited as source of primary data in in peer-reviewed scientific manuscript	NCT01394796	EGCG/DYRC1A/DS/IMIM/1		Egcg, a dyrk1a Inhibitor as Therapeutic Tool for Reversing Cognitive Deficits in Down Syndrome Individuals.	https://clinicaltrials.gov/study/NCT01394796	There is a mounting evidence of the modulation properties of the major catechin in green tea, epigallocatechin-3-gallate (EGCG), on dual specificity tyrosine-phosphorylation-regulated kinase 1A (DYRK1A) gene overexpression in the brains of DS mouse models.The aims are to investigate the clinical benefits and safety of EGCG administration in young adults with DS, to establish short-term EGCG effec…	DIETARY_SUPPLEMENT: Epigallocatechin-3-gallate (EGCG)|DRUG: Placebo	Memory, Memory and learning will be assessed using different neuropsicological tests: Pattern Recognition Memory (PRM), Fuld Object Memory Evaluation (FULD), Paired Associates Learning (PAL)., Predose baseline and 3 months (end of treatment).|DYRK1A activity biomarkers, Plasma homocysteine (Abbot AxyM),NAD (P)H: quinone oxireductase (NQOI) activity and dyrk1a gene expression in lymphocytes)., Pre…	Psychomotor speed, Motor Screening test (MOT), Predose baseline: at 1 month, 3 months (end of treatment) plus 6 months.|Attention, Attention will be assessed using the following tests: Digit Span: forward recall (from the WMS-III). Spatial Span (SSP): forward recall., Predose baseline: at 1 month, 3 months (end of treatment) plus 6 months.|Executive functions, Executive functions will be assessed…		INTERVENTIONAL	Allocation: RANDOMIZED|Intervention Model: PARALLEL|Masking: DOUBLE (PARTICIPANT, INVESTIGATOR)|Primary Purpose: TREATMENT	PHASE2	31	2010-05	2011-02-01	2011-02-01	0	2011-07-14		2013-03-13	OTHER	Parc de Salut Mar
Down Syndrome (DS)	Y	Y		CHILD, ADULT	ALL	COMPLETED	NO	Y, NCT Number cited as source of primary data in in peer-reviewed scientific manuscript	NCT01699711	TESDAD		Normalization of dyrk1A and APP Function as an Approach to Improve Cognitive Performance and Decelerate AD Progression in DS Subjects: Epigallocatechin Gallate as Therapeutic Tool	https://clinicaltrials.gov/study/NCT01699711	Epigallocatechin-3-gallate (EGCG), the major catechin in green tea, is postulated to modulate dual specificity tyrosine-phosphorylation-regulated kinase 1A (DYRK1A) and amyloid beta precursor protein (APP) gene overexpression in the brains of Down syndrome mouse models. The clinical study is aimed at demonstrating that normalization of Dyrk1A and APP functions is a therapeutic approach to improve…	DIETARY_SUPPLEMENT: Epigallocatechin-3-gallate (EGCG)	Change in Cognitive Evaluation, a.Intelligence Quotient \[Kaufman (K-BIT)\], b.Attention \[Spatial Span direct series (SSP), Choice Reaction Time (CRT) CANTAB battery\]c. Psychomotor Speed \[ (MOT) CANTAB battery\] d.Episodic Memory \[visuospatial: Paired Associates Learning (PAL) and visual: Pattern Recognition Memory (PRM) CANTAB battery; visuospatial learning Cued Recall Test (CRT) \] e.Execut…	Treatment compliance, Predose baseline 3, 7, 13 months|Change in Biomarkers of lipid oxidation, LDL (Low density lipoproteins), HDL (High density lipoprotein, cholesterol, triglycerides oxidized-LDL (Pentra Autoanalyzer, and ELISA Mercodia for LDLox, Predose baseline: 3, 7, 13 months|Change in DYRK1A activity biomarkers, Plasma homocysteine (Abbot AxyM), transthyretrin (ELISA) FOXO1 (DNA-binding …		INTERVENTIONAL	Allocation: RANDOMIZED|Intervention Model: PARALLEL|Masking: DOUBLE (PARTICIPANT, INVESTIGATOR)|Primary Purpose: TREATMENT	PHASE2	87	2012-02	2014-06-01	2015-03-01	0.747945	2012-10-04		2016-02-11	OTHER	Parc de Salut Mar		IMIM (Institut Hospital del Mar d'Investigacions M√®diques), Barcelona, 08003, Spain
Down Syndrome|Alzheimer's Disease	Y	Y		ADULT	ALL	COMPLETED	NO	Y, NCT Number cited as source of primary data in in peer-reviewed scientific manuscript	NCT02141971	DSBI	DSBI	Down Syndrome Biomarker Initiative (DSBI)	https://clinicaltrials.gov/study/NCT02141971	Non-randomized natural history study involving 12 subjects with Down Syndrome, who are aged 30-60 years old. This study will observe 3 different groups: four non-demented subjects between ages 30-40 years old, four non-demented subjects between ages 40-50 years old, and four demented subjects 50-60 years old. Currently available longitudinal data in DS suggest a high rate of transition to dementi…		Rate of decline as measured by cognitive, functional and behavioral tests, 3 years	Rate of conversion will be evaluated among all age groups, 3 years|Rate of volume change of whole brain, hippocampus, and other structural Magnetic resonance imaging (MRI) measures., 3 years|Rates of change on each specified biochemical biomarkers, 3 years|Rates of change of glucose metabolism as measured by fluorodeoxyglucose positron emission tomography (FDG-PET) imaging, 2 years|Extent of amyl…		OBSERVATIONAL	Observational Model: |Time Perspective: p		12	2013-06-01	2017-04-15	2017-04-15	0	2014-05-20		2017-05-02	OTHER	Michael Rafii	Janssen Research & Development, LLC	University of California, San Diego, La Jolla, California, 92037, United States
Alzheimer Disease|Down Syndrome|Mild Cognitive Impairment	Y	Y		ADULT, OLDER_ADULT	ALL	RECRUITING	NO		NCT02612376	15-1774		Rocky Mountain Alzheimer's Disease Center Longitudinal Biomarker and Clinical Phenotyping Study	https://clinicaltrials.gov/study/NCT02612376	This study plans to establish a large bank of blood, cerebral spinal fluid (CSF), imaging, and clinical data. These data and samples will be used for future research into the causes of Alzheimer's disease (AD), Down Syndrome (DS) and other diseases that cause thinking and memory problems. This future research will also study how treatments for these diseases work. This research may help develop n…		Longitudinal collection of biospecimens and data from participants with MCI, AD, DS, healthy controls, and parents of DS individuals., Whichever occurs first., Annually for 15 years or death			OBSERVATIONAL	Observational Model: |Time Perspective: p		800	2016-02	2025-01-01	2025-01-01		2015-11-23		2024-04-02	OTHER	University of Colorado, Denver		University of Colorado, Denver, Aurora, Colorado, 80045, United States
Down Syndrome|Alzheimer's Dementia	Y	Y		ADULT, OLDER_ADULT	ALL	COMPLETED	NO	N	NCT02759887	PHX-16-0028-70-03		Relationship Between Down Syndrome (DS) and Alzheimer's Disease (AD)	https://clinicaltrials.gov/study/NCT02759887	In order to treat individuals with Down syndrome (DS) better and more efficiently and to gain more insights on its relation to Alzheimer's disease (AD), a comprehensive understanding is needed for its progression in the early or preclinical phase using various biomarkers. DS is a significant risk factor for the early development of AD, with plaques and tangles typically developing by age 35. A be…	PROCEDURE: biospecimen collection|OTHER: cognitive assessments|OTHER: caregiver questionnaire|PROCEDURE: Florbetapir F18 imaging|PROCEDURE: MRI|PROCEDURE: Fludeoxyglucose F18 (FDG)|PROCEDURE: Tau Pet|PROCEDURE: Actigraphy	Florbetapir PET - change between timeframes, The researchers will use multi-modal partial least squares (MMPLS) to integrate the volumetric MRI, tau PET, FDG PET and florbetapir PET data and investigate the potential for increased sensitivity to examine the longitudinal changes related to both brain structure and fibrillar amyloid depositions. The MMPLS based subject scores, which is free from mu…	dried blood spot collection (DBSC) analysis - change between timeframes, (a) Detect and track RNA biomarkers longitudinally from a single dried blood spot (DBS) using next generation RNA sequencing (RNA-Seq) in prospectively assessed DS, DS/AD and NC, (b) Study and identify biomarkers with the greatest rate of change in DS patients who are at differential risk levels for the development of AD dem…		INTERVENTIONAL	Allocation: NON_RANDOMIZED|Intervention Model: PARALLEL|Masking: NONE|Primary Purpose: DIAGNOSTIC	NA	19	2016-11	2018-12-01	2018-12-01	0	2016-05-03		2019-10-29	OTHER	St. Joseph's Hospital and Medical Center, Phoenix	Banner Alzheimer's Institute, Phoenix|Translational Genomics Research Institute (TGEN), Phoenix	St. Joseph's Hospital and Medical Center, Phoenix, Arizona, 85013, United States
Alzheimer's Disease|Mild Cognitive Impairment|Parkinson's Disease|Multiple Sclerosis|Huntington Disease|Lewy Body Dementia|Frontotemporal Dementia|Amyotrophic Lateral Sclerosis (ALS)|APOE-4 Positive|Traumatic Brain Injury|Concussion|Post-Traumatic Stress Disorder|Down Syndrome|Neuro-Degenerative Disease|Normal Cognition	Y	Y		ADULT, OLDER_ADULT	ALL	RECRUITING	NO		NCT03233646	Pro00111831		Retinal Imaging in Neurodegenerative Disease	https://clinicaltrials.gov/study/NCT03233646	This study aims to develop and evaluate biomarkers using non-invasive optical coherence tomography (OCT) and OCT angiography (OCTA) as well as ultra-widefield (UWF) fundus photography to assess the structure and function of the retinal and choroidal microvasculature and structure in persons with mild cognitive impairment (MCI) and Alzheimer's Disease (AD), Parkinson's Disease (PD), or other neuro…	DEVICE: Retinal and Choroidal Imaging	Change in ganglion cell-inner plexiform layer (GCIPL) thickness, Ganglion cell inner plexiform layer thickness as measured on optical coherence tomography scan of macula, Baseline, 1 year|Change in retinal nerve fiber layer (RNFL) thickness, Retinal nerve fiber layer thickness as measured on optical coherence tomography scan of macula, Baseline, 1 year|Change in central subfield thickness (CST), …	Change in retinal vessel tortuosity, Retinal vessel tortuosity measured on ultra-widefield scanning laser ophthalmoscopy image using VAMPIRE software, Baseline, 1 year|Change in retinal vessel width gradient, Retinal vessel width gradient measured on ultra-widefield scanning laser ophthalmoscopy image using VAMPIRE software, Baseline, 1 year|Change in retinal vessel fractal dimension, Retinal ves…		OBSERVATIONAL	Observational Model: |Time Perspective: p		2000	2017-07-20	2025-12-31	2025-12-31		2017-07-28		2024-01-30	OTHER	Duke University	University of Edinburgh in Scotland|Tan Tock Seng Hospital in Singapore|Queens University of Belfast United Kingdom	Duke University Medical Center, Durham, North Carolina, 27705, United States
Down Syndrome|Fragile X Syndrome	Y	Y		CHILD	ALL	COMPLETED	NO	Y, NCT Number cited as source of primary data in in peer-reviewed scientific manuscript	NCT03624556	PERSEUS/1	PERSEUS	Pediatric Exploratory Research Study of EGCG Use and Safety (PERSEUS)	https://clinicaltrials.gov/study/NCT03624556	To evaluate safety and tolerability of epigallocatechin gallate (EGCG) in children from 6 to 12 years old with Intellectual Developmental Disorders (IDD) (Down syndrome or Fragile X syndrome).	DIETARY_SUPPLEMENT: EGCG FontUp|OTHER: Placebo FontUp	Safety Outcome Measure : Adverse Events, Medical evaluations of incidence, nature, severity and causality of Adverse Events and Serious Adverse Events (SAE)., From day -5 to day 252 (through study completion)|Safety Outcome Measure: Number of participants with treatment-related adverse events with supporting evidence with blood analysis: Changes in liver function, The finding of an elevated alani…	Cognitive Outcome Measure : IDD-CHILD Battery. Cognitive changes in Expressive language, Assessed by Picture Naming (PN) (WPPSI-IV). It is a verbal Comprehension subtest. It has 24 items. The child should name the drawings shown in the stimulus book. PN measures expressive language, ability and language development. Range score 0-24. Higher score is better outcome., Days -15, 168 and 252|Cognitiv…	Exploratory Outcome: Efficacy Biomarkers analysis in plasma, Dyrk1A and homocysteine (markers of efficacy); and Catechins and EGC concentrations (EGCG metabolites)., Baseline, months 3 and 6|Exploratory Outcome: Blood folate concentration, Exploratory biomarkers: determination of folate in blood samples, Months -1, 3 and 6|Exploratory Outcome Targeted metabolomics, In the PERSEUS project spot uri…	INTERVENTIONAL	Allocation: RANDOMIZED|Intervention Model: PARALLEL|Masking: QUADRUPLE (PARTICIPANT, CARE_PROVIDER, INVESTIGATOR, OUTCOMES_ASSESSOR)|Primary Purpose: TREATMENT	NA	76	2018-01-29	2020-03-29	2020-11-30	0.673973	2018-08-10		2021-06-11	OTHER	Parc de Salut Mar	Hospital Infantil Universitario Ni√±o Jes√∫s, Madrid, Spain|Instituto Hispalense de Pediatr√≠a, Sevilla, Spain|Hospital Universitario Marqu√©s de Valdecilla|Institut Jerome Lejeune	IMIM (Institut Hospital del Mar d'Investigacions M√®diques), Barcelona, 08003, Spain
Down Syndrome|Alzheimer Disease	Y	Y		ADULT, OLDER_ADULT	ALL	RECRUITING	NO		NCT03901261	TriAL21		Cohort Study of Adult Patients With Down Syndrome at Risk of Developing Alzheimer's Disease (TriAL21)	https://clinicaltrials.gov/study/NCT03901261	TriAL21 study is an interventional, open, one arm, prospective, national and single center study. A total of 200 patients with Down syndrome, aged 35 years and over, without diagnosis of Alzheimer's disease will be enrolled into the study. Participating centre is Institut J√©r√¥me Lejeune; outpatient's clinic dedicated to treating patients with cognitive deficiencies of genetic origin including p…	PROCEDURE: Neuro-imaging, Lumbar puncture	Age of onset of Alzheimer's disease, age (year), 2 years|Gender that could influence the age of onset of the disease as determined by medical record review, 2 years|Level of intellectual diasability that could influence the age of onset of the disease as determined by medical record review, 2 years|Family history of Alzheimer's disease that could influence the age of onset of the disease as deter…	Evaluation of neuropsychological evolution using Katz Index of Independence in Activities of Daily Living (Katz ADL) score, Questionnaire about Activities of Daily Living such as bathing, toileting, continence, dressing, transferring and feeding Scoring : Independence: 1 point - Partial dependence 0.5 point - Full dependence: 0 point, 2 years|Evaluation of neuropsychological evolution using Lawto…		INTERVENTIONAL	Allocation: NA|Intervention Model: SINGLE_GROUP|Masking: NONE|Primary Purpose: DIAGNOSTIC	NA	200	2019-04-26	2023-03-31	2023-03-31		2019-04-03		2023-02-08	OTHER	Institut Jerome Lejeune		Institut J√©r√¥me Lejeune, Paris, 75015, France
Down Syndrome|Alzheimer Disease|Dementia	Y	Y		ADULT	ALL	RECRUITING	NO		NCT04165109	ATRI-006|1R61AG066543-01	TRC-DS	Trial-Ready Cohort-Down Syndrome (TRC-DS)	https://clinicaltrials.gov/study/NCT04165109	The purpose of the Trial-Ready Cohort - Down Syndrome (TRC-DS) is to enroll 120 healthy adults with Down syndrome (DS), between the ages of 25-55, into a trial ready cohort (TRC), and up to 450 participants in total including co-enrolled in the Alzheimer Biomarkers Consortium - Down Syndrome (ABC-DS) study. Participants enrolled in the TRC-DS will undergo longitudinal cognitive and clinical asses…		Enrollment of participants into the Trial-Ready Cohort in DS (TRC-DS)., The primary aim of the TRC-DS is enrollment of 120 participants into the trial ready cohort, with up to 450 participants in total including co-enrollment with the Alzheimer Biomarkers Consortium - Down Syndrome (ABC-DS) study, to support future referral and enrollment into primary Alzheimer's disease (AD) prevention trials fo…	Change in cognition as measured by the Cued Recall Test, The Cued Recall Test is modified from a version developed for adults from the typical population. Twelve items are presented for learning, 4 at a time, with each item accompanied by a unique category cue. The testing phase consists of 3 trials. Each trial begins with free recall of the test items; following free recall, a category cue is pr…		OBSERVATIONAL	Observational Model: |Time Perspective: p		450	2021-06-07	2025-12-01	2025-12-01		2019-11-15		2024-07-01	OTHER	University of Southern California	National Institute on Aging (NIA)|Alzheimer's Clinical Trials Consortium|Alzheimer's Therapeutic Research Institute	Barrow Neurological Institute, Phoenix, Arizona, 85013, United States|University of California, Irvine School of Medicine, Co-Enrolling through ABC-DS Only, Orange, California, 92868, United States|Linda Crnic Institute for Down Syndrome, University of Colorado, Aurora, Colorado, 80045, United States|Indiana University, Indianapolis, Indiana, 46202, United States|University of Kansas Medical Cent…
Down Syndrome	Y	Y		ADULT	ALL	WITHDRAWN	NO		NCT04373616	ACI-24-DS-1902|2020-000634-18		A Study of ACI-24 in Adults With Down Syndrome	https://clinicaltrials.gov/study/NCT04373616	This study is a prospective multicenter, placebo-controlled, double-blind, randomized study to assess the effect of one dose ACI-24 versus placebo over a 74-week treatment period and 26-week safety follow-up period.	BIOLOGICAL: ACI-24|BIOLOGICAL: Placebo	Number of participants with Adverse Events (AEs) assessed by intensity (mild, moderate or severe) and causal relationship (unrelated, unlikely, possibly or probably related)., from screening up to week 100|Mean change from baseline in systolic and diastolic blood pressure (mmHg), from baseline up to week 100|Mean change from baseline in heart rate (bpm), from baseline up to week 100|Mean change f…	Change from baseline of composite standardized uptake value ratio (SUVR) assessed by amyloid PET imaging using florbetaben, from baseline up to week 76|Change from baseline in anti-AŒ≤ antibody titers in blood, from baseline up to week 100|Change from baseline of amyloid-related biomarkers (AŒ≤1-40, AŒ≤1-42), total tau, phosphorylated tau and NfL in blood/CSF (in pg/ml) (CSF is optional), from ba…		INTERVENTIONAL	Allocation: RANDOMIZED|Intervention Model: PARALLEL|Masking: QUADRUPLE (PARTICIPANT, CARE_PROVIDER, INVESTIGATOR, OUTCOMES_ASSESSOR)|Primary Purpose: TREATMENT	PHASE2	0	2021-10	2024-04-01	2024-10-01		2020-05-04		2021-10-22	INDUSTRY	AC Immune SA
Down Syndrome	Y	Y		ADULT	ALL	UNKNOWN	NO		NCT04791124	IMIMFTCL_EEGDS	EEGDS	Assessment of Neural Oscillations in Adult Subjects With Down Syndrome and Typically Developing Subjects in Resting State and While Conducting Cognitive Tasks	https://clinicaltrials.gov/study/NCT04791124	Background: It has been proposed that a hyperactivity of the endocannabinoids system could be involved in the cognitive deficits involved in Down Syndrome (DS). Hyperactivation of the type-1 cannabinoid (CB1) receptor by exogenous cannabinoids, such as the active principle of cannabis tetrahydrocannabinol (THC), induces several modifications of the electroencephalogram (EEG). The goal of this stu…	OTHER: Electroencephalography	Differences in gamma intertrial coherence and power between DS and TD group, Variations in gamma intertrial coherence (ITC) and power during an auditory steady-state response (ASSR) at 40Hz in DS compared to TD subjects., During EEG|Differences in power of neural oscillations between DS and TD group, Variations in power of neural oscillations in resting state eyes-closed EEG (alpha, delta, theta,…			OBSERVATIONAL	Observational Model: |Time Perspective: p		48	2021-01-11	2021-06-01	2021-06-01		2021-03-10		2021-03-10	OTHER	Parc de Salut Mar	Aelis Farma|Starlab	IMIM (Hospital del Mar Medical Research Institute), Barcelona, 08003, Spain
Down Syndrome|Down Syndrome, Partial Trisomy 21|Alzheimer Disease	Y	Y		ADULT	ALL	RECRUITING	NO		NCT05231798	210933		Cholinergic Integrity in Down Syndrome in Association With Aging, Alzheimer's Disease Pathology, and Cognition	https://clinicaltrials.gov/study/NCT05231798	Progressive age-related cognitive deficits occurring in both AD and DS have been connected to the degeneration of several neuronal populations, but mechanisms are not fully elucidated. The most consistent neuronal losses throughout the progression of AD are seen in cholinergic neurons where these losses negatively affect cognition, particularly in attention, learning, and memory formation. Eviden…	DRUG: [18F]-FEOBV Radiotracer	[18F]-FEOBV radiotracer standardized uptake value ratio correlation with the Basal Forebrain Cholinergic System Volume., The association of \[18F\]-FEOBV radiotracer standardized uptake value ratio with the the gray matter volume of the cholinergic basal forebrain in adults with Down syndrome., Analysis will be completed at study completion in approximately 3 years.	EEG resting state power correlation with [18F]-FEOBV radiotracer standardized uptake value ratio, The association of EEG resting state power with \[18F\]-FEOBV radiotracer standardized uptake value ratio in adults with Down syndrome., Analysis will be completed at study completion in approximately 3 years.		INTERVENTIONAL	Allocation: NA|Intervention Model: SINGLE_GROUP|Masking: NONE|Primary Purpose: OTHER	PHASE2	20	2021-08-19	2024-08-28	2024-12-31		2022-02-09		2024-02-06	OTHER	Vanderbilt University Medical Center	Vanderbilt Kennedy Center	Vanderbilt University Medical Center Clinical Research Center, Nashville, Tennessee, 37212, United States
Healthy Volunteers|Down Syndrome|Alzheimer's Disease	Y	Y		ADULT	MALE	RECRUITING	NO		NCT06206824	OP112522|2023-507075-22	LEUCETTA	Leucettinib-21 First-in-Human Phase 1 in Healthy Volunteers and Subjects With Down Syndrome and Alzheimer's Disease	https://clinicaltrials.gov/study/NCT06206824	Leucettinib-21 First-in-Human Phase 1 Study in 4 Parts: Single (Part 1) and Multiple (Part 3) Ascending Doses, and Food-Effect (Part 2) in Healthy Subjects, and Single Dose (Part 4) in People with Down Syndrome (DS) and Alzheimer's Disease (AD). For Parts 1, 3 and 4, safety and tolerability of an oral administration of Leucettinib-21 will be assessed as primary objectives. Pharmacokinetics and ph…	DRUG: Leucettinib-21	Part 1 : Safety and tolerability of Leucettinib-21 after single administration at 6 increasing doses in healthy male subjects., Assessment of systemic tolerability and safety:, Part 1 : Up to 8 days following administration|Part 2 : Effect of food on the PK parameters after an oral administration of Leucettinib-21 in healthy male subjects in high fat breakfast condition vs. under fasted condition…	PK of Leucettinib-21, Assessment of the plasmatic PK of Leucettinib-21, Up to 24 hours following Leucettinib-21 administration|PD of Leucettinib-21, Change in the proteome following Leucettinib-21 administration assessed by phosphoproteomics, Up to 4 hours following Leucettinib-21 administration|Activity of DYRK1A, Change in DYRK1A activity following Leucettinib-21 administration assessed in Peri…		INTERVENTIONAL	Allocation: RANDOMIZED|Intervention Model: SEQUENTIAL|Masking: QUADRUPLE (PARTICIPANT, CARE_PROVIDER, INVESTIGATOR, OUTCOMES_ASSESSOR)|Primary Purpose: TREATMENT	PHASE1	120	2024-01-18	2024-08-01	2024-08-01		2024-01-16		2024-02-21	INDUSTRY	Perha Pharmaceuticals	France 2030 program|European Innovation Council|Fondation J√©r√¥me Lejeune	Eurofins Optimed, Gi√®res, 38610, France
Down Syndrome	Y	Y		CHILD	ALL	RECRUITING	NO		NCT06465823	1042_OPBG_2016		Efficacy of Bumetanide to Improve Cognitive Functions in Down Syndrome	https://clinicaltrials.gov/study/NCT06465823	The aim of the study is to evaluate the clinical efficacy of a known diuretic drug, Bumetanide, in terms of improvement of memory and psychological functioning in children and adolescents with Down syndrome (DS), in order to develop therapeutic strategies for cognitive and psychopathology aspects associated with the syndrome. The study also aims to identify possible predictors and biological and …	DRUG: Bumetanide|DRUG: Placebo	Visual-Object long-term memory measures, Visual-Object Learning test (PROMEA, Vicari, 2007) - Efficacy criterion. Test assesses long-term visual memory skills.The total raw score of the visual episodic memory trial, the raw learning scores for each immediate recall trial (R_Score T1, T2, T3) and the raw score of the deferred recall trial (R_ Score Deferred) will be evaluated., Change from baselin…	Verbal long-term memory measure, Verbal Learning test (PROMEA, Vicari, 2007) - Efficacy criterion. Test assesses long-term verbal memory skills. The raw learning scores for each immediate recall trial (R_ScoreT1, T2, T3) and the raw score of the deferred recall trial (R_ Score Deferred) will be taken into account., Change from baseline (day 1) to 3 month (day 90 ¬± 3), day 150 ¬± 4|Visual-Spatial…	Biosample PBMC (blood) for biomarkers, Exploratory end-point - PBMCs will be analyzed from blood samples of all patients to identify possible biomarkers for response to treatment by evaluating the expression of NKCC1 and other genes (at RNA or protein levels), Day 1 and Day 90 ¬±3|Transcriptomic analysis by RNA-Seq assessment (on PBMCs samples), Exploratory end-point - All cohort patients will be…	INTERVENTIONAL	Allocation: RANDOMIZED|Intervention Model: PARALLEL|Masking: TRIPLE (PARTICIPANT, INVESTIGATOR, OUTCOMES_ASSESSOR)|Primary Purpose: TREATMENT	PHASE2	64	2023-01-11	2025-12-30	2026-09-30		2024-06-20		2024-06-20	OTHER	Stefano Vicari	Italian Institute of Technology (IIT)	Bambino Ges√π Children's Hospital, Rome, 00165, Italy
Alzheimer's Disease|Dementia|Down's Syndrome		Y		ADULT, OLDER_ADULT	ALL	TERMINATED	NO	N	NCT00001178	810010|81-N-0010		Brain Study of Patients With Frontal Lobe Dementia and Parkinsonian Disorders	https://clinicaltrials.gov/study/NCT00001178	The Cognitive Neuroscience Section of the National Institute of Neurological Disorders and Stroke proposes to continue its cross-sectional and longitudinal studies of cerebral metabolism in frontal lobe dementias and atypical basal ganglia disorders. These studies include repeated assessments of neuropsychological and brain anatomical and metabolic function in subjects with these important and po…					OBSERVATIONAL	Observational Model: |Time Perspective: p		597	1981-01-19		2012-12-17		1999-11-04		2019-12-12	NIH	National Institute of Neurological Disorders and Stroke (NINDS)		National Institutes of Health Clinical Center, 9000 Rockville Pike, Bethesda, Maryland, 20892, United States
Down Syndrome|Alzheimer Disease		Y		ADULT, OLDER_ADULT	ALL	UNKNOWN	NO		NCT00056329	IA0039|R01AG016381|NIA Grant AG16381		Vitamin E in Aging Persons With Down Syndrome	https://clinicaltrials.gov/study/NCT00056329	The goal of this study is to determine the safety and efficacy of the administration of vitamin E, which has been shown to delay the progression of Alzheimer's disease, in slowing the rate of cognitive/functional decline in older persons with Down syndrome.	DRUG: Vitamin E|DRUG: multivitamin|DRUG: Placebo	Brief Praxis Test, measuring cognitive functions expressed as performances of simple, short, sequences of voluntary movements, Screening, Baseline, every 6 months for 36 months	Fuld Object Memory Test (Modified), New Dot Test, Orientation Test, Vocabulary Test, Behavior & Function Down Syndrome Rating Scale, Clinical Global Impression of Change (CGI-C), Screening, Baseline, and every 6 months for 36 months		INTERVENTIONAL	Allocation: RANDOMIZED|Intervention Model: PARALLEL|Masking: QUADRUPLE (PARTICIPANT, CARE_PROVIDER, INVESTIGATOR, OUTCOMES_ASSESSOR)|Primary Purpose: TREATMENT	PHASE3	350	2002-04	2012-05-01	2012-05-01		2003-03-12		2012-05-04	OTHER_GOV	New York State Institute for Basic Research	National Institute on Aging (NIA)|Eunice Kennedy Shriver National Institute of Child Health and Human Development (NICHD)|National Center for Complementary and Integrative Health (NCCIH)	University of Connecticut Health Center, Farmington, Connecticut, 06030, United States|Roskamp Institute Memory Clinic, Tampa, Florida, 33617, United States|Institute for the Study of Disadvantage and Disability, Atlanta, Georgia, 30342, United States|May South, Inc., Atlanta, Georgia, 30342, United States|University of Illinois at Chicago, Chicago, Illinois, 60608, United States|Southern Illinoi…
Down's Syndrome|Dementia|Learning Disabilities		Y		ADULT, OLDER_ADULT	ALL	UNKNOWN	NO		NCT00240760	KCL/DS/MEM/1|EUDRACT- 2005 000381 39|ISRCTN47562898		Memantine and Down's Syndrome	https://clinicaltrials.gov/study/NCT00240760	This is a study to assess whether memantine is effective and safe in preventing age related cognitive deterioration and dementia in people with Down's syndrome (DS) age 40 and over. The study will last for a year and it will include 180 people with Down's syndrome with and without dementia. Participants will be assessed on memory skills, attention and problem solving abilities. Quality of life an…	DRUG: Memantine Hydrochloride	Down's Attention Memory and Executive Function Scale|Part I of the Adaptive Behaviour Scale	The Quality of Life in Alzheimer's Disease (Logsdon et al. 1998)|Clinician's Global Impression of Change		INTERVENTIONAL	Allocation: RANDOMIZED|Intervention Model: PARALLEL|Masking: DOUBLE|Primary Purpose: TREATMENT	NA	180	2005-10				2005-10-18		2006-02-20	OTHER	King's College London		Northgate Hospital, Morpeth, Northumberland, NE61 3BP, United Kingdom|Monyhull Hall Road, Birmingham, B30 3QQ, United Kingdom
Down Syndrome		Y		CHILD	ALL	COMPLETED	NO	Y, NCT Number Cited as source of primary data in in peer-reviewed scientific manuscript	NCT00294593	IJL-FA-TH01		Efficacy Study of Folinic Acid to Improve Mental Development of Children With Down Syndrome	https://clinicaltrials.gov/study/NCT00294593	The purpose of this study is to determine whether folinic acid can improve developmental quotient of young Down syndrome patients, given that these present signs of folate deficiency which are known to cause reversible neurological, psychiatric and cognitive disorders.	DRUG: folinic acid	Score on a psychomotor development scale after a 6 and 12 months treatment			INTERVENTIONAL	Allocation: RANDOMIZED|Intervention Model: PARALLEL|Masking: DOUBLE|Primary Purpose: TREATMENT	PHASE2|PHASE3	120	2000-10		2003-12-01		2006-02-22		2009-12-17	OTHER	Institut Jerome Lejeune	Fondation J√©r√¥me Lejeune	Institut Jerome Lejeune, Paris, 75015, France
Trisiomy 21 (Down Syndrome)		Y		CHILD	ALL	COMPLETED	NO	Y, NCT Number cited as source of primary data in in peer-reviewed scientific manuscript	NCT00378456	98CH11		Vitamins and Minerals for Children With Downs Syndrome	https://clinicaltrials.gov/study/NCT00378456	The trial aimed to examine the effects of supplementation with antioxidants and folinic acid on the health, growth and psychomotor development of children with Down syndrome. 156 children with Trisomy 21, less than 7 months of age were recruited and randomised into four groups to receive antioxidants, folinic acid, a combination of antioxidants and folinic acid or a placebo. Blinded outcome asses…	DRUG: Antioxidants- (Vitamins A,C,E Selenium and Zinc)|DRUG: Folinic acid|DRUG: Vitamins A,C,E Selenium and Zinc and Folinic acid.|DRUG: Placebo				INTERVENTIONAL	Allocation: RANDOMIZED|Intervention Model: PARALLEL|Masking: DOUBLE|Primary Purpose:	NA						2006-09-20		2006-09-20	OTHER	Institute of Child Health		Institute of Child Health, Birmingham, United Kingdom|Peninsular Medical School, Exeter, United Kingdom|Institute of Child Health, London, London, United Kingdom
Down Syndrome		Y		CHILD	ALL	COMPLETED	YES	Y, posted on ClinicalTrials.gov	NCT00570128	E2020-A001-219|A2501059		Evaluating The Efficacy And Safety Of Donepezil Hydrochloride (HCl) (Aricept) In Treating Cognitive Dysfunction Exhibited By Children With Down Syndrome	https://clinicaltrials.gov/study/NCT00570128	The purpose of this study is to determine whether donepezil HCl is effective and safe in improving cognitive dysfunction exhibited by children and adolescents with Down syndrome (DS). Effectiveness will be measured by rating communication, daily living skills, and social skills and relationships in subjects aged 10 to 17.	DRUG: Donepezil HCl|DRUG: Placebo	Mean Change From Baseline in V-Scale Composite Score (Sum of 9 Sub-Domains) of Vineland Adaptive Behavior Scales Second Edition-Parent Caregiver Rating Form (VABS-II/PCRF) at Week 10-Last Observation Carried Forward (LOCF), The VABS-II/PCRF instrument was used in this study to assess 3 domains (each with 3 sub-domains): communication (sub-domains: receptive, expressive, and writing), daily living…	Mean Change From Baseline in V-Scale Composite Score (Sum of 9 Sub-domains) of Vineland Adaptive Behavior Scales Second Edition-Parent Caregiver Rating Form (VABS-II/PCRF) at Week 4 and 10-Observed Cases (OC), The VABS-II/PCRF instrument was used in this study to assess 3 domains (each with 3 sub-domains): communication (sub-domains: receptive, expressive, writing), daily living skills (sub-domai…		INTERVENTIONAL	Allocation: RANDOMIZED|Intervention Model: PARALLEL|Masking: DOUBLE (PARTICIPANT, INVESTIGATOR)|Primary Purpose: TREATMENT	PHASE2	129	2007-11-16	2008-09-05	2008-09-05	0	2007-12-10	2021-04-19	2021-04-19	INDUSTRY	Eisai Inc.	Pfizer	Phoenix Children's Hospital, Phoenix, Arizona, 85016, United States|Clinical Study Centers, L.L.C., Little Rock, Arkansas, 72205, United States|Neufeld Medical Group, Inc., Los Angeles, California, 90048, United States|Children's Hospital and Research Center at Oakland, Oakland, California, 94609, United States|University of California, Irvine Medical Center, Department of Pediatrics, Orange, Cal…
Down Syndrome		Y		CHILD	ALL	TERMINATED	YES	Y, posted on ClinicalTrials.gov	NCT00675025	E2020-A001-220|A2501060		Evaluating The Safety Of Donepezil Hydrochloride (Aricept) For Up To 1 Year In The Treatment Of The Cognitive Dysfunction Exhibited By Children With Down Syndrome - Follow-Up To A 10-Week, Double-Blind, Placebo-Controlled Trial	https://clinicaltrials.gov/study/NCT00675025	The purpose of this study is to determine the safety of donepezil hydrochloride (Aricept) in children with Down syndrome who have finished the preceding 10-week, double-blind study of donepezil hydrochloride. Medical tests for drug safety will be conducted at each clinic visit.	DRUG: Donepezil hydrochloride (Aricept)	Change From Visit 1 (Baseline) to Visit 4 or Early Termination in the Vineland Adaptive Behavior Scales, 2nd Edition, Parent/Caregiver Rating Form (VABS-II/PCRF) Sum of the 9 Sub-domain V-scores, VABS-II/PCRF assessed participant's adaptive behaviors on 3 domains (each has 3 sub-domains): Communication (receptive, expressive, written), Daily Living Skills (personal, domestic, community), Socializ…			INTERVENTIONAL	Allocation: NA|Intervention Model: SINGLE_GROUP|Masking: NONE|Primary Purpose: TREATMENT	PHASE2	117	2008-04-04	2008-11-13	2008-12-15		2008-05-08	2021-03-29	2021-03-29	INDUSTRY	Eisai Inc.	Pfizer	Phoenix Children's Hospital, Phoenix, Arizona, 85016, United States|Child Neurology Associates, PC, Little Rock, Arkansas, 72205, United States|Midwest Children's Health Research Institute, Los Angeles, California, 90048, United States|Children's Hospital and Research Center at Oakland, Oakland, California, 94609, United States|University of California, Irvine Medical Center, Orange, California, …
Down Syndrome		Y		CHILD, ADULT, OLDER_ADULT	ALL	COMPLETED	NO	N	NCT00748007	200709028M		Efficacy of Rivastigmine in Patients With Down Syndrome	https://clinicaltrials.gov/study/NCT00748007	This study is to understand the efficacy on language and cognitive function in Down syndrome patients who take Rivastigmine.	DRUG: Rivastigmine	Scores of Vineland Adaptive Behavior Scales (VABS), Scores of WISC digit span, Scores of Leiter-R Forward memory , Scores of PPVT,, at 24, and 54 weeks	Scores of NEPSY test for Visuospatial and Design Coping, Scores of Visuomotor Precision, Scores of WPPSI Sentences, Scores of Score for Character Recognitions by School Grade, and Scores of Test for Mathematic Ability for Children, 24 and 54 wks		INTERVENTIONAL	Allocation: RANDOMIZED|Intervention Model: CROSSOVER|Masking: DOUBLE (PARTICIPANT, CARE_PROVIDER)|Primary Purpose: TREATMENT	NA	14	2008-01	2009-12-01	2009-12-01	0	2008-09-08		2012-11-28	OTHER	National Taiwan University Hospital		Department of Medical Genetics, National Taiwan University Hospital, Taipei, 100, Taiwan
Down Syndrome|Cognitive Dysfunction		Y		CHILD	ALL	TERMINATED	YES	Y, posted on ClinicalTrials.gov	NCT00754013	E2020-A001-336|A2501061		Evaluating The Efficacy And Safety Of Donepezil Hydrochloride (Aricept) In The Treatment Of The Cognitive Dysfunction Exhibited By Children With Down Syndrome, Aged 6 To 10	https://clinicaltrials.gov/study/NCT00754013	The purpose of this study is to determine the efficacy and safety of donepezil hydrochloride (Aricept) in the treatment of cognitive dysfunction shown by children with Down syndrome, aged 6 to 10 years.	DRUG: Aricept (Donepezil hydrochloride)|DRUG: Placebo	Vineland-II Adaptive Behavior Scales (VABS-II) Parent/Caregiver Rating Form (PCRF) Sum of the 9 Sub-domain V-scores (3 Scores for Each of the Communication, Daily Living Skills, and Socialization Domains) Using Last Observation Carried Forward., The primary objective of the study was evaluation of the efficacy and safety of donepezil hydrochloride in the treatment of the cognitive dysfunction exh…	Mean Change From(Baseline) to Visit 3(Week 10 or Early Termination) in VABS-II/PCRF Sum of the 9 Sub-domain V-scores (3 Scores for Each of the Communication, Daily Living Skills, and Socialization Domains) Using Last Observation Carried Forward., The planned secondary objectives of the study included further evaluation of efficacy as assessed by additional analyses of the VABS-II/PCRF, by analyse…		INTERVENTIONAL	Allocation: RANDOMIZED|Intervention Model: PARALLEL|Masking: DOUBLE (PARTICIPANT, INVESTIGATOR)|Primary Purpose: TREATMENT	PHASE3	9	2008-09	2008-10-01	2008-12-01		2008-09-17	2013-02-13	2020-01-28	INDUSTRY	Eisai Inc.	Pfizer	Road Runner Research, San Antonio, Texas, 78258, United States|NeuroScience, Inc., Herndon, Virginia, 20170, United States
Down Syndrome|Cognitive Dysfunction		Y		CHILD	ALL	TERMINATED	YES	Y, posted on ClinicalTrials.gov	NCT00754052	E2020-A001-335|A2501061		Evaluating The Efficacy And Safety Of Donepezil Hydrochloride (Aricept) In The Treatment Of The Cognitive Dysfunction Exhibited By Children With Down Syndrome, Aged 11 To 17	https://clinicaltrials.gov/study/NCT00754052	The purpose of this study is to determine the efficacy and safety of donepezil hydrochloride (Aricept) in the treatment of the cognitive dysfunction shown by children with Down syndrome, aged 11 to 17.	DRUG: Aricept (donepezil hydrochloride)|DRUG: Aricept (donepezil hydrochloride)|DRUG: Placebo	Mean Change From Baseline in Vineland-II Adaptive Behavior Scale (VABS-II) Parent/Caregiver Rating Form (PCRF) Score Using Last Observation Carried Forward (LOCF), Mean change from Baseline from Visit 1 (baseline) to Visit 3 (Week 10 or early termination) in VABS-11/PCRF, a sum of the 9 sub-domain v-scores (3 scores for each of the communication, daily living skills, and socialization domains) us…	Mean Change From Baseline in Additional Analyses of the VABS-11/PCRF, Additional analyses of the VABS-II/PCRF were planned., Baseline (Day 0) to Visit 3 (Week 10) or early termination|Mean Change From Baseline in Test of Verbal Expression and Reasoning (TOVER), TOVER, a subject performance-based measure of expressive language function was planned., Baseline (Day 0) to Visit 3 (Week 10) or early t…		INTERVENTIONAL	Allocation: RANDOMIZED|Intervention Model: PARALLEL|Masking: DOUBLE (PARTICIPANT, INVESTIGATOR)|Primary Purpose: TREATMENT	PHASE3	8	2008-09	2008-11-01	2008-12-01		2008-09-17	2018-04-23	2018-04-23	INDUSTRY	Eisai Inc.	Pfizer	Road Runner Research, San Antonio, Texas, 78258, United States|Neuroscience, Inc, Herndon, Virginia, 20170, United States
Anxiety Disorders|Child Developmental Disorders, Pervasive		Y		CHILD, ADULT	ALL	COMPLETED	NO	N	NCT00879515	200210645|K23MH077554|DDTR B2-MBA		Examining Social, Emotional, and Cognitive Functioning in People With Fragile X and Down Syndromes	https://clinicaltrials.gov/study/NCT00879515	By testing physiological responses to anxiety in people with nervous system developmental disorders, this study will identify specific physiological characteristics associated with response to anxiety treatments.		Fear-potentiated startle reflex, 1 year			OBSERVATIONAL	Observational Model: |Time Perspective: p		511	2005-10	2010-09-01	2010-09-01	0	2009-04-10		2017-05-30	OTHER	University of California, Davis	National Institute of Mental Health (NIMH)	M.I.N.D. Institute, University of California, Davis, Sacramento, California, 95817, United States
Down Syndrome|Amyloid Beta-protein		Y		ADULT, OLDER_ADULT	ALL	COMPLETED	YES	Y, posted on ClinicalTrials.gov and NCT Number cited as source of primary data in in peer-reviewed scientific manuscript	NCT00928304	14311		Phase II Study of Florbetaben (BAY94-9172) PET Imaging for Detection/Exclusion of Cerebral Œ≤-amyloid.	https://clinicaltrials.gov/study/NCT00928304	To determine the sensitivity of the visual assessment of BAY94-9172 PET images in detecting cerebral Œ≤-amyloid in individuals with Down Syndrome (DS) and specificity in individuals without DS. Given that individuals with Down Syndrome develop Œ≤-amyloid pathology over the age of 40, the clinical diagnosis of Down Syndrome will serve as the standard of truth.	DRUG: Florbetaben (BAY94-9172)	Sensitivity of the Independent Visual Assessment of Detecting Cerebral Amyloid-beta in Individuals With Down Syndrome and Specificity in Subjects Without Down Syndrome, The primary variables are sensitivity (percentage of DS subjects positive for cerebral beta-amyloid) and specificity (percentage of healthy volunteers negative for cerebral beta-amyloid) of brain uptake of florbetaben based on the…	Sensitivity Results in the Down Syndrome Age Subgroups, The majority read sensitivity (percentage of DS subjects positive for cerebral beta-amyloid by majority read) was computed for the group of DS subjects with age equal to or below the median age (DS-young) and for DS subjects with age above the median age (DS-old). The median age was 46 yrs, with 3 subjects being exactly 46 yrs old. As define…		INTERVENTIONAL	Allocation: NA|Intervention Model: SINGLE_GROUP|Masking: NONE|Primary Purpose: DIAGNOSTIC	PHASE2	109	2009-06	2011-01-01	2011-01-01	0	2009-06-25	2014-01-28	2014-03-05	INDUSTRY	Life Molecular Imaging SA		Sun City, Arizona, 85351, United States|New Haven, Connecticut, 06510, United States
Down Syndrome|Alzheimer's Disease		Y		ADULT, OLDER_ADULT	ALL	UNKNOWN	NO		NCT00965835	IA0166|1R21AG030681-01A2		Amyloid Plaque and Tangle Imaging in Alzheimer's Disease and Down Syndrome	https://clinicaltrials.gov/study/NCT00965835	The purpose of this study is to develop small molecule radio-labeled probes of beta-amyloid, to be used with positron emission tomography (PET) for early detection and treatment monitoring of Alzheimer disease (AD). The study hypothesis is that PET imaging of small molecule probes, in the form of novel fluorescent dyes with radioactive labels, will demonstrate cerebral patterns in patients with A…					OBSERVATIONAL	Observational Model: |Time Perspective: p		40	2009-08	2011-05-01	2011-05-01		2009-08-26		2009-12-29	NIH	National Institute on Aging (NIA)		UCLA, Los Angeles, California, 90024, United States
Down Syndrome|Alzheimer's Disease		Y		ADULT, OLDER_ADULT	ALL	UNKNOWN	NO		NCT00966017	IA0167|1R01AG033015-01		Glucose Metabolic, Amyloid, and Tau Brain Imaging in Down Syndrome and Dementia	https://clinicaltrials.gov/study/NCT00966017	The purpose of this study is to develop small molecule radio-labeled probes of beta-amyloid, to be used with positron emission tomography (PET) for early detection and treatment monitoring of Alzheimer disease (AD). The study hypothesis is that PET imaging of small molecule probes, in the form of novel fluorescent dyes with radioactive labels, will demonstrate cerebral patterns in patients with A…					OBSERVATIONAL	Observational Model: |Time Perspective: p		108	2009-07	2014-02-01	2014-02-01		2009-08-26		2009-12-29	NIH	National Institute on Aging (NIA)		UCLA, Los Angeles, California, 90024, United States
Down Syndrome		Y		CHILD, ADULT, OLDER_ADULT	ALL	COMPLETED	NO	N	NCT01034280	IJL-PG-EP03|Intrepid	INTREPID	Correlations Phenotype / Genotype in Down Syndrome	https://clinicaltrials.gov/study/NCT01034280	The purpose of this study is to correlate phenotype and genotype of Down syndrome patients in order to identify the biochemical reactions involved in their mental retardation and their other phenotypic characteristics.					OBSERVATIONAL	Observational Model: |Time Perspective: p		524	2004-03		2011-05-01		2009-12-17		2012-03-22	OTHER	Institut Jerome Lejeune	Fondation J√©r√¥me Lejeune	Institut Jerome Lejeune, Paris, 75015, France
Down Syndrome		Y		CHILD	ALL	COMPLETED	YES	Y, posted on ClinicalTrials.gov and NCT Number cited as source of primary data in peer-reviewed scientific manuscript	NCT01084135	Pro00013682	DS-Riv	Rivastigmine Study in Adolescents With Down Syndrome	https://clinicaltrials.gov/study/NCT01084135	The purpose of this study is to determine if short term use of rivastigmine can improve functional abilities (for example, language, memory, and executive function) in adolescents with Down syndrome.	DRUG: Rivastigmine|OTHER: Liquid Placebo	Vineland Adaptive Behavior Scales, Second Edition (Survey Interview Form), The Vineland Adaptive Behavior Scales, Second Edition (Survey Interview Form) is a measure of adaptive behavior in children, adolescents and adults. It yields an overall standard score (Adaptive Behavior Composite, ABC) and age standard scores in four domains. ABC scores have a mean of 100 and a standard deviation of 15 (r…	Behavior Rating Inventory of Executive Function-Preschool (BRIEF-P), The Behavior Rating Inventory of Executive Function-Preschool Version (BRIEF-P) is a parent report measure of executive function behaviors in children in their home setting. It yields an overall score (Global Executive Composite, GEC) that is based on its five clinical scales. Raw scores range from 63 to 189. Higher scores sugge…		INTERVENTIONAL	Allocation: RANDOMIZED|Intervention Model: PARALLEL|Masking: QUADRUPLE (PARTICIPANT, CARE_PROVIDER, INVESTIGATOR, OUTCOMES_ASSESSOR)|Primary Purpose: TREATMENT	PHASE1|PHASE2	42	2009-11	2014-02-01	2014-02-01	0	2010-03-10	2015-03-12	2015-04-06	OTHER	Duke University	Taishoff Family Foundation|Hugo W. Moser Research Institute at Kennedy Krieger, Inc.	Kennedy Krieger Institute, Baltimore, Maryland, 21205, United States|Duke University Medical Center, Durham, North Carolina, 27710, United States
Down Syndrome		Y		ADULT	ALL	COMPLETED	YES	Y, posted on ClinicalTrials.gov and NCT Number cited as source of primary data in peer-reviewed scientific manuscript	NCT01112683	06-0934|06-0934		Efficacy and Safety of Memantine Hydrochloride in Enhancing the Cognitive Abilities of Young Adults With Down Syndrome	https://clinicaltrials.gov/study/NCT01112683	The purpose of this 16-week research study is to determine whether a drug called memantine hydrochloride (memantine) has the potential to help improve memory and other cognitive abilities of young adults with Down syndrome (DS). Memantine (Namenda¬Æ) is a drug approved by the Food and Drug Administration (FDA) for patients with moderate to severe Alzheimer-type dementia. About 40 persons of both …	DRUG: Memantine|DRUG: Placebo	Changes in Neuropsychological Measures From Baseline to End of Study, The hippocampus-dependent measures assessed in the present study are 1. Pattern recognition memory\* - Measures visual memory for non-namable designs; scale range in dataset 4-24; higher score indicates better performance 2. Paired associates task\* - Measures ability to learn visual associations between a picture and its locat…	Changes in Benchmark Neuropsychological Measures From Baseline to End of Study, The neuropsychological benchmark measures assessed in this study are 1. Peabody Picture Vocabulary Test-III (PPVT-III; range: -27.00 to 23.00) 2. Test for the Reception of Grammar (TROG; range: -13.00 to 19.00) 3. Verbal Fluency (from the Developmental Neuropsychological Assessment (NEPSY); range: -13.00 to 10.00) 4. …		INTERVENTIONAL	Allocation: RANDOMIZED|Intervention Model: PARALLEL|Masking: QUADRUPLE (PARTICIPANT, CARE_PROVIDER, INVESTIGATOR, OUTCOMES_ASSESSOR)|Primary Purpose: TREATMENT	PHASE4	42	2008-07	2011-07-01	2011-08-01	0.0849315	2010-04-28	2013-02-01	2013-02-01	OTHER	University of Colorado, Denver	Forest Laboratories	The Children's Hospital, Aurora, Colorado, 80045, United States
Down Syndrome		Y		ADULT, OLDER_ADULT	ALL	COMPLETED	NO	N	NCT01303133	PRO09080266|2R01AG031110-03A1		Natural History of Amyloid Deposition in Adults With Down Syndrome	https://clinicaltrials.gov/study/NCT01303133	The primary objective of this study is to assess the presence of amyloid in non-demented/functionally stable adults with DS as a function of age, dividing the sample into amyloid-positive and amyloid-negative groups. We will also obtain baseline cognitive measures across a range of areas that are often affected by AD.		Amyloid deposition, Obtained via PiB PET scan, every 36 months for 9 years			OBSERVATIONAL	Observational Model: |Time Perspective: p		81	2009-08	2018-03-31	2018-03-31	0	2011-02-24		2019-01-09	OTHER	University of Pittsburgh	National Institute on Aging (NIA)	University of Pittsburgh and University of Pittsburgh Medical Center, Pittsburgh, Pennsylvania, 15203, United States|Waisman Center at the University of Wisconsin - Madison, Madison, Wisconsin, 53705, United States
Down Syndrome		Y		ADULT	ALL	COMPLETED	NO	N	NCT01436955	BP25543		A Study of RG1662 in Individuals With Down Syndrome	https://clinicaltrials.gov/study/NCT01436955	This multi-center, randomized double-blind, placebo-controlled study will assess the safety and tolerability of RG1662 in individuals with Down Syndrome. Eligible subjects will be randomized in cohorts to receive either multiple oral doses of RG1662 or placebo. Anticipated time on study treatment is 38 days.	DRUG: Placebo|DRUG: RG1662	Safety: Incidence of adverse events, 16 weeks	Neurocognitive assessment: CANTAB (Computerized battery for assessing motor practice, reaction time and memory)/standard cognitive tests, 5-6 weeks|Pharmacokinetics: Serum concentration/area under the concentration-time curve (AUC), 5-6 weeks		INTERVENTIONAL	Allocation: RANDOMIZED|Intervention Model: PARALLEL|Masking: DOUBLE (PARTICIPANT, INVESTIGATOR)|Primary Purpose: TREATMENT	PHASE1	35	2011-11	2013-09-01	2013-09-01	0	2011-09-20		2015-03-03	INDUSTRY	Hoffmann-La Roche		Phoenix, Arizona, 85013, United States|Little Rock, Arkansas, 72204, United States|La Jolla, California, 92037, United States|Aurora, Colorado, 80045, United States|Decatur, Georgia, 30033, United States|Chicago, Illinois, 60612, United States|Baltimore, Maryland, 21287, United States|Durham, North Carolina, 27710, United States|London, NW10 7EW, United Kingdom
Down Syndrome		Y		CHILD	ALL	COMPLETED	YES	Y, posted on ClinicalTrials.gov and NCT Number cited as source of primary data in peer-reviewed scientific manuscript	NCT01576705	IJL-AFHT-TH10	ACTHYF	Efficacy Assessment of Systematic Treatment With Folinic Acid and Thyroid Hormone on Psychomotor Development of Down Syndrome Young Children	https://clinicaltrials.gov/study/NCT01576705	Evaluation of the following in very young children with Down syndrome: * the efficacy of systematic treatment with L-thyroxine at controlled doses (clinically and by ultrasensitive thyreostimulating hormone (TSH) assay), * the efficacy of systematic folinic acid treatment at a dose of 1 mg/kg/o.i.d, * any interaction between these two treatments.	DRUG: thyroid hormone and folinic acid	GMDS (Griffiths Mental Development Scale), GMDS for testing and estimate babies psychomotor development from birth to 2 years trough six subscales : Locomotor, Personal-social, Hearing and language, Eye-Hand coordination, Performance.Sub- and General Quotients (GDQ) standard score are based on a mean of 100 and a standard deviation of 16. For children with delayed development, which is the case f…	BL (Brunet Lezine Revised Scale), BL includes 4 subscales : Locomotor, Coordination, Language, Sociability. Subscale and global developpemental quotients were computed by dividing the developpemental age by the chronological age multiplied by 100. This kind of formula do not give a min-max outcome. Higher QD's scores show a better psychomotor developpement outcome., 12 months		INTERVENTIONAL	Allocation: RANDOMIZED|Intervention Model: PARALLEL|Masking: QUADRUPLE (PARTICIPANT, CARE_PROVIDER, INVESTIGATOR, OUTCOMES_ASSESSOR)|Primary Purpose: TREATMENT	PHASE3	175	2012-04-02	2017-12-14	2017-12-14	0	2012-04-12	2020-05-13	2020-05-13	OTHER	Institut Jerome Lejeune	H√¥pital Cochin|Central Hospital, Nancy, France	Institut Jerome Lejeune, Paris, 75015, France	Study Protocol and Statistical Analysis Plan, https://cdn.clinicaltrials.gov/large-docs/05/NCT01576705/Prot_SAP_000.pdf
Down Syndrome		Y		CHILD, ADULT	ALL	COMPLETED	NO	Y, NCT Number cited as source of primary data in in peer-reviewed scientific manuscript	NCT01580384	BP25612		A Non-Drug Study of The Suitability of Neurocognitive Tests And Functioning Scales For The Measurement of Cognitive And Functioning Changes in Individuals With Down Syndrome	https://clinicaltrials.gov/study/NCT01580384	This non-drug, longitudinal, multi-center, multi-national study will evaluate the suitability of neurocognitive tests and functioning scales for the measurement of cognitive and functioning changes in individuals with Down Syndrome. Tests will be administered at clinic visits in Weeks 1, (4) and 24. The duration of the study for each individual will be between 24 and 27 weeks.		Neurocognitive batteries/tests/scales: Suitability for individuals with Down syndrome assessed by number of tests completed/subjects completing, ceiling/floor effect, variance estimate of baseline/change from baseline, approximately 1.5 years	Test/re-test reliability: Changes in test results over 4 weeks, approximately 1.5 years|Changes in test results over 6 month interval, approximately 1.5 years|Correlations between test results on functioning, adaptive behavior and cognition and IQ level, approximately 1.5 years		OBSERVATIONAL	Observational Model: |Time Perspective: p		90	2012-02	2014-01-01	2014-01-01	0	2012-04-19		2015-03-03	INDUSTRY	Hoffmann-La Roche		Tucson, Arizona, 85721, United States|Durham, North Carolina, 27710, United States|Ciudad Autonoma de Bs As, 1426, Argentina|Ciudad de Buenos Aires, C1405BOA, Argentina|Kentville, Nova Scotia, B4N 4K9, Canada|Paris, 75015, France|St Etienne, 42055, France|Roma, Lazio, 00165, Italy|Palermo, Sicilia, 90127, Italy|Barcelona, 08009, Spain|London, W1W 7EJ, United Kingdom|Redruth, TR15 2SP, United King…
Alzheimer's Disease|Down Syndrome		Y		ADULT, OLDER_ADULT	ALL	COMPLETED	NO	N	NCT01594346	NCT00056329|R01AG016381		Multicenter Vitamin E Trial in Aging Persons With Down Syndrome	https://clinicaltrials.gov/study/NCT01594346	The purpose of this study is to determine the safety and effectiveness of 2,000 international units of Vitamin E (alpha tocopherol)on cognitive function of aging persons with Down syndrome. It is a randomized, double-blind, placebo-controlled trial lasting 36 months. It is expected that Vitamin E will slow the deterioration in cognitive functions associated with Alzheimer disease.	DRUG: Alpha-Tocopherol|DRUG: Sugar Pill	The Brief Praxis Test, 36 months	The Fuld Object Memory Test, 36 Months|New Dot Test, 36 Months|Orientation Test, 36 Months|Vocabulary Test, 36 Months|Behavior and Function, 36 Months|Clinical Global Impression, 36 Months|Incident Dementia, 36 Months		INTERVENTIONAL	Allocation: RANDOMIZED|Intervention Model: PARALLEL|Masking: TRIPLE (PARTICIPANT, CARE_PROVIDER, INVESTIGATOR)|Primary Purpose: TREATMENT	PHASE3	349	2000-09	2010-04-01	2010-04-01	0	2012-05-09		2012-05-09	OTHER_GOV	New York State Institute for Basic Research	National Institute on Aging (NIA)|Eunice Kennedy Shriver National Institute of Child Health and Human Development (NICHD)|National Center for Complementary and Integrative Health (NCCIH)|New York State Psychiatric Institute|University of California, San Diego|Columbia University|Bronx Veterans Medical Research Foundation, Inc
Down Syndrome		Y		ADULT, OLDER_ADULT	ALL	UNKNOWN	NO		NCT01663675	5249		Trisomy 21 in Adulthood	https://clinicaltrials.gov/study/NCT01663675	Trisomy 21 or Down syndrome, is the most common genetic cause of cognitive disability. Currently, in Alsace, the birth prevalence is about 1 in 1600 live births, which means 10 liveborns with Down syndrome each year.If screening and prenatal diagnosis of children with trisomy 21, as well as medical care, social and educational integration in childhood was the subject of much research and has led …	GENETIC: karyotype				OBSERVATIONAL	Observational Model: |Time Perspective: p		80	2014-11	2019-10-01	2019-10-01		2012-08-13		2019-06-21	OTHER	University Hospital, Strasbourg, France		H√¥pitaux Universitaires de Strasbourg, Strasbourg, 67091, France
Healthy Volunteer, Down Syndrome		Y		ADULT	ALL	COMPLETED	NO	Y, NCT Number cited as source of primary data in in peer-reviewed scientific manuscript	NCT01667367	BP25611|2012-001301-24		A Molecular and Functional Brain Imaging Study in Individuals With Down Syndrome and Healthy Controls Following Single Dose RG1662	https://clinicaltrials.gov/study/NCT01667367	This single-center, single-blind, placebo-controlled, parallel-group study with crossover component will evaluate the GABAAalpha5 receptor expression, occupancy and functional connectivity in the brains of individuals with Down syndrome and healthy controls following single dose RG1662. Participants will receive a single dose of placebo before the imaging session (PET and MRI), and a single dose …	DRUG: RG1662|DRUG: placebo	Brain GABAA receptor alpha5 subunit localization/density assessed by positron emission tomography (PET), approximately 1 day|Brain GABAA receptor alpha5 subunit occupancy following single dose of RG1662, approximately 1 day|Correlation of RG1662 plasma concentrations and GABAAalpha5 receptor occupancy, approximately 12 months	Safety: Incidence of adverse events, approximately 12 months|Resting state functional brain connectivity following a single dose of either RG1662 or placebo, assessed by functional magnetic resonance imaging (fMRI), approximately 1 day|Functional brain connectivity of individuals with Down syndrome versus healthy controls receiving placebo, approximately 12 months		INTERVENTIONAL	Allocation: RANDOMIZED|Intervention Model: CROSSOVER|Masking: SINGLE (PARTICIPANT)|Primary Purpose:	PHASE1	13	2012-08	2013-10-01	2013-10-01	0	2012-08-17		2015-09-02	INDUSTRY	Hoffmann-La Roche		London, NW10 7EW, United Kingdom
Down Syndrome|Mild Cognitive Impairment		Y		ADULT, OLDER_ADULT	ALL	COMPLETED	YES	Y, posted on ClinicalTrials.gov	NCT01778946	121759		Nicotine Treatment of Cognitive Decline in Down Syndrome	https://clinicaltrials.gov/study/NCT01778946	This study will ascertain whether nicotine is safe and tolerable in DS patients, help with dose-ranging of nicotine in DS, look for evidence of enhancements in cognitive functioning, and establish evidence for biological and behavioral correlates of nicotinic stimulation effects. The knowledge gained from the translational aspects of this project may also guide the application of new nicotinic dr…	DRUG: Low Dose Nicotine (7mg)|DRUG: Moderate Dose Nicotine (14mg)	Tolerability of Nicotine Intervention, Maximum transdermal nicotine dosage able to be maintained stably by participants., 1 Month	Cognitive Improvement - Simple Response Time, Psychomotor speed was measured by the performance on the CANTAB simple reaction time task, 4 time-points over the 6-week testing period: at baseline, day 14, day 28 (end of treatment), and 2-weeks post-treatment on day 42.|Exploratory - Event-Related Potentials, The investigators will measure daily low-moderate dose nicotine treatment's changes to ele…		INTERVENTIONAL	Allocation: NA|Intervention Model: SINGLE_GROUP|Masking: NONE|Primary Purpose: TREATMENT	PHASE1|PHASE2	7	2013-04	2021-02-01	2021-02-01	0	2013-01-29	2022-05-10	2022-05-10	OTHER	Vanderbilt University Medical Center		Vanderbilt Psychiatric Hospital, Nashville, Tennessee, 37212, United States	Study Protocol and Statistical Analysis Plan, https://cdn.clinicaltrials.gov/large-docs/46/NCT01778946/Prot_SAP_000.pdf|Informed Consent Form, https://cdn.clinicaltrials.gov/large-docs/46/NCT01778946/ICF_001.pdf
Down Syndrome		Y		ADULT	ALL	COMPLETED	YES	Y, posted on ClinicalTrials.gov and NCT Number cited as source of primary data in peer-reviewed scientific manuscript	NCT01791725	ELND005-DS201	DS201	A 4-Week Safety Study of Oral ELND005 in Young Adults With Down Syndrome Without Dementia	https://clinicaltrials.gov/study/NCT01791725	This is a prospective, randomized, double-blind, placebo-controlled, parallel-group, three-arm, multicenter study of the safety and PK of ELND005 administered orally for 4 weeks. This study will enroll Down Syndrome patients 18 to 45 years of age (inclusive) without dementia.	DRUG: ELND005|DRUG: Placebo	Incidence of Adverse Events (TEAEs), For all AE summaries, if a patient had more than one AE within a preferred term, the patient was counted only once, at the maximum severity and with the closest relationship to study drug. If a patient had more than one AE within a SOC, the subject was similarly counted only once when reporting results for that SOC., 4 weeks		Changes From Baseline in Abnormal Neurological Examination Results, Subjects with Abnormal Neurological Examination Results, Baseline and 4 weeks|Pharmacokinetic Assessment, Mean Plasma ELND005 Concentrations- Cmax, Baseline and 4 Weeks|Cognitive Outcome (RADD Total Score), Rapid Assessment for Development Disabilities (RADD) The RADD test was developed from the low-difficulty items from publishe…	INTERVENTIONAL	Allocation: RANDOMIZED|Intervention Model: PARALLEL|Masking: TRIPLE (PARTICIPANT, CARE_PROVIDER, INVESTIGATOR)|Primary Purpose: TREATMENT	PHASE2	23	2013-09	2014-06-01	2014-06-01	0	2013-02-15	2016-01-29	2019-11-04	INDUSTRY	OPKO Health, Inc.	Elan Pharmaceuticals	University of California, San Diego, La Jolla, California, 92093-0949, United States|University of California, Irvine, Orange, California, 92868, United States|Massachusetts General Hospital, Boston, Massachusetts, 02114, United States
Cerebral Palsy|Down's Syndrome|Delayed Development		Y		CHILD	ALL	COMPLETED	NO	N	NCT01794013	Si089/2013	RCT/DD	DIR/ Floortime‚Ñ¢ Parent Training Intervention for the Children With Developmental Disabilities	https://clinicaltrials.gov/study/NCT01794013	The objective of this study is to test whether adding the parent training program using the relationship-based approach could help the children with development disabilities (DDs) would confer additional benefits over routine clinical care available to both groups in terms of improving their development and reducing behavior problems.	BEHAVIORAL: Parent training|BEHAVIORAL: Routine care	The change in The Child Behavior Rating Scale (CBRS), 4 months	The change in The Functional Emotional Developmental Questionnaire (FEDQ), 4 months	The change in The Mullen Scales of Early Learning (MSEL), 4 months|The change in The Parenting Stress Index-Short Form (PSI-SF), 4 months|Client's Satisfaction, 4 months	INTERVENTIONAL	Allocation: RANDOMIZED|Intervention Model: PARALLEL|Masking: SINGLE (OUTCOMES_ASSESSOR)|Primary Purpose: TREATMENT	NA	48	2013-03	2016-12-01	2016-12-01	0	2013-02-18		2019-03-07	OTHER	Kingkaew Pajareya	Mahidol University	Kingkaew Pajareya, Bangkok, 10700, Thailand
Down Syndrome|Obstructive Sleep Apnea Syndrome		Y		CHILD, ADULT	ALL	COMPLETED	YES	Y, posted on ClinicalTrials.gov	NCT01808508	11-007964	TRIO	Obstructive Sleep Apnea and Neurocognitive and Cardiovascular Function in Children With Down Syndrome	https://clinicaltrials.gov/study/NCT01808508	Many individuals with Down syndrome (DS) have breathing problems during sleep. This is called obstructive sleep apnea syndrome (OSAS). OSAS is very common in individuals with Down syndrome because of the shape of their face and tongue and because of their low muscle tone. OSAS can cause a lot of health problems including behavioral and learning problems as well as heart problems. The purpose of t…	DEVICE: Continuous positive airway pressure|DEVICE: Sham or placebo continuous positive airway pressure	Change in Epworth Sleepiness Scale From Baseline to End of Study, The primary aim of the study is to assess the relationship between obstructive sleep apnea syndrome (OSAS) and the neurocognitive and behavioral outcomes of individuals with Down syndrome. Sleepiness was assessed using the pediatric version of the Epworth Sleepiness Scale (ESS). The ESS is a self-administered questionnaire with 8 q…	Change in Child Behavior Checklist (CBCL) Total Score From Baseline to 4 Months, The change in behavioral domain was measured by the Child Check Behavior List. The CBCL is a widely used method of identifying problem behavior in children. Problems are identified by a respondent who knows the child well, usually a parent or other care giver. There are 2 versions based on the child's age (CBCL/1¬Ω-5…		INTERVENTIONAL	Allocation: RANDOMIZED|Intervention Model: PARALLEL|Masking: QUADRUPLE (PARTICIPANT, CARE_PROVIDER, INVESTIGATOR, OUTCOMES_ASSESSOR)|Primary Purpose: TREATMENT	NA	27	2010-09	2014-03-01	2014-09-01	0.50411	2013-03-11	2016-02-08	2016-02-08	OTHER	Children's Hospital of Philadelphia		The Children's Hospital of Philadelphia, Philadelphia, Pennsylvania, 19104, United States
Down Syndrome		Y		CHILD, ADULT	ALL	COMPLETED	NO	Y, NCT Number cited as source of primary data in in peer-reviewed scientific manuscript	NCT02024789	BP27832|2013-001263-23		A Study of RG1662 in Adults and Adolescents With Down Syndrome (CLEMATIS)	https://clinicaltrials.gov/study/NCT02024789	This multi-center, randomized, double-blind, 3-arm, parallel-group, placebo-controlled study will evaluate the efficacy and safety of RG1662 in adults and adolescents with Down syndrome. Subjects will be randomized to receive RG1662 either at low or high dose or placebo orally twice daily for 26 weeks.	DRUG: Placebo|DRUG: RG1662|DRUG: RG1662	Cognition as assessed by the Repeatable Battery for the Assessment of Neuropsychological Status (RBANS) sub-tests, 26 weeks|Adaptive behavior as assessed by the Vineland Adaptive Behavior Scales-II (VABS-II) standard scores, 26 weeks|Clinical global impression as assessed by Clinician Rated Global Improvement (CGI-I) scale, 26 weeks	Incidence of abnormal ECG changes, 26 weeks|Abnormal ECG changes in adolescents as compared to baseline, from baseline to Week 26|Safety: Incidence of adverse events, approximately 32 weeks|Incidence of abnormal blood pressure, 26 weeks|RG1662 plasma concentrations, 26 weeks		INTERVENTIONAL	Allocation: RANDOMIZED|Intervention Model: PARALLEL|Masking: DOUBLE (PARTICIPANT, INVESTIGATOR)|Primary Purpose: TREATMENT	PHASE2	173	2014-05-05	2016-05-04	2016-05-04	0	2013-12-31		2017-10-25	INDUSTRY	Hoffmann-La Roche		Univ of CA San Diego; Neurosciences Comp.Alzheimer's, La Jolla, California, 92037, United States|University of California DAVIS Medical Center; M.I.N.D. Institute, Section of Developmental Behavior, Sacramento, California, 95817, United States|Emory University School of Medicine; Department of Human Genetics & Pediatrics, Decatur, Georgia, 30033, United States|Rush University Medical Center, Chic…
Autism Spectrum Disorder|Down Syndrome		Y		CHILD, ADULT	ALL	COMPLETED	NO	N	NCT02046889	CMBDS2012|H133G090006		A Bicycle Training Intervention	https://clinicaltrials.gov/study/NCT02046889	The objectives of this study are to 1) demonstrate the effectiveness of the innovative bicycle training program in teaching youth with DS and ASD how to ride a standard two wheel bike, and 2) determine the effects of the treatment on health related performance measures, physical activity level, patterns of sleep behavior, psychosocial outcomes, and community participation. The hypotheses to be te…	BEHAVIORAL: Bicycle Training Intervention	Independent bicycle riding ability, Participants will be assessed on their ability to independently ride a two-wheeled bicycle at least 100 feet at the conclusion of the 5 day/75 minutes per day intervention., End of 5 day intervention|Bicycle riding effects on physical activity, Participants will be monitored following learning to ride a two-wheeled bicycle to see if the skill impacts their dail…	Participation following learning to ride a two-wheeled bicycle, Participants will be assessed on their participation activities following learning to ride a two-wheeled bicycle., 1 and 2 years following intervention|Bicycle riding effects on sleep behavior, Participants will be assessed on their sleeping behavior following learning to ride a two-wheeled bicycle, 1 and 2 years following the interv…		INTERVENTIONAL	Allocation: RANDOMIZED|Intervention Model: CROSSOVER|Masking: NONE|Primary Purpose: TREATMENT	NA	155	2010-06	2012-08-01	2012-12-01	0.334247	2014-01-28		2014-01-28	OTHER	University of Michigan	National Institutes of Health (NIH)	Southbend, Indiana, United States|Ann Arbor, Michigan, United States|Grand Rapids, Michigan, United States
Down Syndrome		Y		CHILD, ADULT	ALL	COMPLETED	NO	N	NCT02094053	E2020-J081-345		A Double-blind, Placebo-controlled Comparative Study and Open-label Extension Study to Confirm the Efficacy and Safety of E2020 in Subjects With Down Syndrome Having Regression Symptoms and Disabled Activities of Daily Living.	https://clinicaltrials.gov/study/NCT02094053	The purpose of this double-blind, placebo-controlled, comparative study and open-label extension study is to confirm the efficacy and safety of E2020 in subjects with Down syndrome having regression symptoms and disabled activities of daily living.	DRUG: E2020-Donepezil hydrochloride|DRUG: E2020-Donepezil hydrochloride|DRUG: Placebo	Changes in total scores from baseline using Body Functionality Checklist (psychosomatic function questionnaire) in subjects with Down syndrome having regression symptoms and disabled activities of daily living (ADL), relative to placebo., For the changes in a total score of Body Functionality Checklist (51 items) from Week 0 of the treatment period, Kruskal-Wallis test will be performed in the 3 …	Safety of E2020 and placebo in subjects with Down syndrome having regression and disabled ADL., The safety will be measured by frequencies of treatment-emergent adverse events (TEAEs) in the treatment period, statistics of laboratory parameters, blood pressure, and pulse rate at each evaluation time and changes from before study drug administration, and 12-lead ECG assessment, frequency distribut…		INTERVENTIONAL	Allocation: RANDOMIZED|Intervention Model: PARALLEL|Masking: DOUBLE (PARTICIPANT, INVESTIGATOR)|Primary Purpose: TREATMENT	PHASE2	36	2013-09-12	2016-09-16	2017-04-21	0.594521	2014-03-21		2017-08-22	INDUSTRY	Eisai Co., Ltd.		Fukuoka-shi, Fukuoka, Japan|Sapporo-shi, Hokkaido, Japan|Yokohama-shi, Kanagawa, Japan|Takatsuki-shi, Kyoto, Japan|Matsumoto-shi, Nagano, Japan|Nagasaki-shi, Nagasaki, Japan|Izumi-shi, Osaka, Japan|Saitama-shi, Saitama, Japan|Chiyoda-ku, Tokyo, Japan|Setagaya-ku, Tokyo, Japan
Visual Acuity at Near|Accuracy of Accommodation|Prevention of Strabismus|Task Readiness		Y		CHILD	ALL	COMPLETED	NO	Y, NCT Number cited as source of primary data in in peer-reviewed scientific manuscript	NCT02241356	R0002308|2013-23		The Effect of Bifocals in Children With Down Syndrome	https://clinicaltrials.gov/study/NCT02241356	Visual acuity at near improves in children with Down syndrome using bifocals	DEVICE: bifocals|DEVICE: single vision glasses	‚Ä¢ Change from baseline in visual acuity at near measured in decimals and in Logarithm of the Minimum Angle of Resolution (LogMAR) at 16 months., visual acuity is measured in decimals and in Logarithm of the Minimum Angle of Resolution (LogMAR) at baseline and at the end of the study 16 months later. We will calculate the difference., baseline to 12 months later	‚Ä¢ Visual acuity at near measured in decimals and in Logarithm of the Minimum Angle of Resolution (LogMAR) at 16 months., visual acuity at near measured in decimals and in Logarithm of the Minimum Angle of Resolution (LogMAR) at 16 months., after 12 months|‚Ä¢ Change from baseline in visual acuity at distance measured in decimals and in Logarithm of the Minimum Angle of Resolution (LogMAR) at 16…	‚Ä¢ Possible prognostic determinants at baseline for improvement of visual acuity at near, Applying a multivariate logistic regression model using a backward variable elimination procedure (selection criterion P \< 0.05, removal criterion P \< 0.10) to test a key set of independent prognostic variables (measured at baseline) for better visual acuity at near after 12 months, participants will be f…	INTERVENTIONAL	Allocation: RANDOMIZED|Intervention Model: PARALLEL|Masking: NONE|Primary Purpose: TREATMENT	NA	120	2014-03	2017-06-01	2017-06-01	0	2014-09-16		2020-03-16	OTHER	Radboud University Medical Center		Isala Hospital, Zwolle, Overijssel, 8025 AB, Netherlands
Down Syndrome|Intellectual Disability		Y		CHILD, ADULT	ALL	COMPLETED	YES	Y, posted on ClinicalTrials.gov and NCT Number cited as source of primary data in peer-reviewed scientific manuscript	NCT02304302	121971		Down Syndrome Memantine Follow-up Study	https://clinicaltrials.gov/study/NCT02304302	The purpose of this research study is to learn if the medication Memantine Hydrochloride (the study medication) can help adolescents and young adults with Down syndrome. Dr. Alberto Costa and his research team want to see if a 16-week treatment with this medication can improve the participant's ability to learn and remember things. In this study, memantine hydrochloride will be used. Thus, the re…	DRUG: Memantine|DRUG: Placebo	Efficacy of the Drug Memantine as Assessed by Change in Score on the California Verbal Learning Test-II (CVLT-II) Short Form Total Free Recall, The primary efficacy measure is focused on episodic memory. The CVLT-II short form assesses supraspan word learning ability as an index of episodic verbal long-term memory. We hypothesize that treatment with memantine will produce significant improvements…	Efficacy of the Drug Memantine as Assessed by Change in Score on the Paired Associates Learning (PAL) From the Cambridge Neuropsychological Test Automated Battery (CANTAB), This is a measure of non-verbal memory that requires the participant to learn associations between an abstract visual pattern and its location. Two dependent variables have been selected: Total number of items correct on the f…	Intellectual Functioning of the Participants as Assessed by Change in Score on the Matrices Subtest of the Differential Ability Scales-II (DAS-II), This test provides a measure of non-verbal reasoning ability that requires subjects to visually inspect a matrix of 4 or 9 pictures that has a missing piece. Participants have to infer a rule or pattern in the stimuli and select the appropriate respon…	INTERVENTIONAL	Allocation: RANDOMIZED|Intervention Model: PARALLEL|Masking: QUADRUPLE (PARTICIPANT, CARE_PROVIDER, INVESTIGATOR, OUTCOMES_ASSESSOR)|Primary Purpose: TREATMENT	PHASE2	160	2014-10	2020-07-22	2020-07-22	0	2014-12-01	2022-04-05	2023-06-27	OTHER	University Hospitals Cleveland Medical Center	Alana USA Foundation	University Hospitals Case Medical Center, Cleveland, Ohio, 44106, United States|Sociedade Beneficente Israelita Brasileira Albert Einstein, S√£o Paulo, SP, 05652- 900, Brazil	Study Protocol and Statistical Analysis Plan, https://cdn.clinicaltrials.gov/large-docs/02/NCT02304302/Prot_SAP_000.pdf
Down Syndrome		Y		CHILD, ADULT	ALL	COMPLETED	NO	N	NCT02431117	JP29688		Non-drug Study to Assess the Suitability of Assessment Scales in Japanese Individuals With Down Syndrome Aged 6-30	https://clinicaltrials.gov/study/NCT02431117	To evaluate the suitability (i.e. number of tests completed and number of participants completing the tests, variance estimate of baseline and of the change from baseline values) of neurocognitive tests and functioning scales in view of their use in future multicenter, multinational clinical efficacy trials testing a putative cognitive enhancer for individuals with Down syndrome aged 6-30.		Suitability for individuals with Down syndrome assessed by number of tests completed and number of participants completing the tests, variance estimate of baseline and of the change from baseline values., 26 weeks			OBSERVATIONAL	Observational Model: |Time Perspective: p		43	2015-06	2016-07-01	2016-07-01	0	2015-04-30		2016-07-11	INDUSTRY	Chugai Pharmaceutical		Sapporo, Hokkaido, Japan|Yokohama, Kanagawa, Japan|Izumi, Osaka, Japan|Takatsuki, Osaka, Japan|Chiyoda-ku, Tokyo, Japan|Setagaya-ku, Tokyo, Japan|Saitama, Japan
Down Syndrome		Y		ADULT, OLDER_ADULT	ALL	COMPLETED	YES	Y, posted on ClinicalTrials.gov and NCT Number cited as source of primary data in peer-reviewed scientific manuscript	NCT02432716	HealthPartnersRF		Investigation of the Safety of Intranasal Glulisine in Down Syndrome	https://clinicaltrials.gov/study/NCT02432716	This study is a single center, randomized, double-blind, placebo-controlled, cross-over pilot study designed to assess the safety of intranasally (IN) delivered glulisine versus placebo in patients with DS. Subjects will be randomized into this cross-over study and within subject comparisons conducted between single treatment of intranasal insulin glulisine and single treatment of intranasal plac…	DRUG: Insulin glulisine|DRUG: Saline	Safety Measured by Adverse Events, Number of adverse and/or serious events, 1 year	Cognitive Change Measured by Fuld Object-Memory Evaluation (FOME), During the examination, a patient is presented with ten common objects they are asked to identify by touch. The test uses distraction to test recall. For all, a higher score indicates a better outcome. * Learning curve is the number of objects the difference in the number of items they are able to correctly identify from the great…		INTERVENTIONAL	Allocation: RANDOMIZED|Intervention Model: CROSSOVER|Masking: QUADRUPLE (PARTICIPANT, CARE_PROVIDER, INVESTIGATOR, OUTCOMES_ASSESSOR)|Primary Purpose: TREATMENT	PHASE1	12	2015-04	2018-10-18	2018-10-18	0	2015-05-04	2019-12-06	2019-12-06	OTHER	HealthPartners Institute		HealthPartners Neuroscience Center, Saint Paul, Minnesota, 55130, United States	Study Protocol and Statistical Analysis Plan, https://cdn.clinicaltrials.gov/large-docs/16/NCT02432716/Prot_SAP_000.pdf
Down Syndrome		Y		CHILD	ALL	COMPLETED	NO	N	NCT02451657	BP29589		Non-drug Study to Evaluate the Suitability of Neurocognitive Tests and Functioning Scales for the Measurement of Cognitive and Functioning Changes in Children With Down Syndrome	https://clinicaltrials.gov/study/NCT02451657	The aim of this study is to assess the suitability of selected scales (floor/ceiling effects, variability, test-retest reliability) to measure cognitive function in children with Down syndrome over 6 months, and to evaluate the influence of covariates such as age, gender or language on these neurocognitive scales.	OTHER: No Intervention	Neurocognitive batteries/tests/scales: Suitability for individuals with Down syndrome assessed by number of tests completed/subjects completing, ceiling/floor effect, variance estimate of baseline/change from baseline, approximately 6 months	Test/re-test reliability: Changes in test results over 6 months, approximately 6 months|Influence of age on several neurocognitive tests and functioning scales in the Down syndrome population, approximately 6 months|Correlations between test results on functioning, adaptive behavior and cognition and IQ level, approximately 6 months		OBSERVATIONAL	Observational Model: |Time Perspective: p		40	2015-06-02	2016-06-30	2016-06-30	0	2015-05-22		2017-10-25	INDUSTRY	Hoffmann-La Roche		University of Arizona, Tucson, Arizona, 85724-5030, United States|Massachusetts General Hospital, Boston, Massachusetts, 02114, United States|Duke Clin Rsch Institute, Durham, North Carolina, 27710, United States|CHU de Bordeaux Hopital Pellegrin; Service de Genetique Medicale, Bordeaux, 33076, France|Groupement Hospitalier Est-Hopital Femme Mere enfant/Hospice civils de lyon, Bron, 69003, France…
Down Syndrome		Y		ADULT	ALL	COMPLETED	NO	N	NCT02481765	2014-0262|A535100|SMPH/NEUROLOGY/NEUROLOGY		Feasibility and Dose Tolerability of HD-tDCS in Healthy Adults and Children With Down Syndrome	https://clinicaltrials.gov/study/NCT02481765	Transcranial direct current stimulation (tDCS) is a method which enables noninvasive electrical stimulation of the cortex via electrodes placed on the subject's skull. High definition tDCS (HD-tDCS) allows for precise generation of electrical fields over selected cortical areas using multiple electrodes. The purpose of this pilot trial is to study feasibility, tolerability, and safety of HD-tDCS …	DEVICE: High definition transcranial direct current stimulation	Feasibility and tolerability of HD-tDCS in healthy adult subjects, To assess feasibility and tolerability of HD-tDCS, administered up to 5 days per week for a total of 20 sessions in healthy adult subjects; Part I will be defined to be positive if 5 healthy adults are accrued within the study period (12 months) and 4 of 5 participants (80%) have successful completion., One year|Feasibility and to…	Collect pilot data on safety of HD-tDCS in healthy adults, Collect pilot data on safety of HD-tDCS in healthy adults, where safety is defined by incidence of adverse events., One year|Collect pilot data on feasibility of efficacy endpoints, - Collect pilot data on feasibility of efficacy endpoints. These will include assessment of impact of HD-tDCS, administered up to 5 days per week for a total …		INTERVENTIONAL	Allocation: NA|Intervention Model: SINGLE_GROUP|Masking: NONE|Primary Purpose: DEVICE_FEASIBILITY	NA	5	2015-09-15	2016-05-20	2016-05-20	0	2015-06-25		2020-02-11	OTHER	University of Wisconsin, Madison		Department of Neurology, University of Wisconsin Madison, Madison, Wisconsin, 53705, United States
Down Syndrome		Y		CHILD	ALL	TERMINATED	NO	Y, NCT Number cited as source of primary data in in peer-reviewed scientific manuscript	NCT02484703	WP28760		A Study of RO5186582 in Down Syndrome Among Children 6 to 11 Years of Age	https://clinicaltrials.gov/study/NCT02484703	This study will evaluate the safety, tolerability, efficacy, and pharmacokinetic and pharmacodynamic activity of 3 different dosages of RO5186582 compared with placebo. A total of approximately 46 participants will be enrolled, in order to have at least 32 evaluable, and will be randomly assigned to 1 of 4 treatments in a 1:1:1:1 ratio, with 9 children per treatment arm. The target ratio between …	DRUG: Placebo|DRUG: RO5186582	Percentage of Participants With Adverse Events (AEs), Baseline up to Week 6|Percentage of Participants With Epileptiform Abnormalities as Assessed Using Electroencephalogram (EEG) Analysis, Baseline up to Week 6|Percentage of Participants by Suicidality Classification as Assessed Using an Adapted Form of the Columbia Classification Algorithm for Suicide Assessment (C-CASA), Baseline up to Week 6|…	Percentage of Participants With AEs, Baseline up to Week 26|Percentage of Participants With Epileptiform Abnormalities as Assessed Using EEG Analysis, Baseline up to Week 26|Percentage of Participants by Suicidality Classification as Assessed Using an Adapted Form of the C-CASA, Baseline up to Week 26|ADAMS Score, Baseline up to Week 26|Hyperactivity and Impulsivity as Assessed by the Short Versi…		INTERVENTIONAL	Allocation: RANDOMIZED|Intervention Model: PARALLEL|Masking: DOUBLE (PARTICIPANT, INVESTIGATOR)|Primary Purpose: TREATMENT	PHASE2	45	2015-10-28	2016-08-03	2016-08-03		2015-06-30		2017-07-06	INDUSTRY	Hoffmann-La Roche		Southwest Autism Research & Resource Center, Phoenix, Arizona, 85006, United States|Emory University School of Medicine; Department of Human Genetics & Pediatrics, Decatur, Georgia, 30033, United States|Rush University Medical Center, Chicago, Illinois, 60612, United States|Massachusette General Hospital; Medical Genetics, Boston, Massachusetts, 02114, United States|Boston Children's Hospital, De…
Down Syndrome		Y		ADULT	ALL	COMPLETED	YES	Y, posted on ClinicalTrials.gov and NCT Number cited as source of primary data in peer-reviewed scientific manuscript	NCT02738450	ACI-24-1301|1R01AG047922-01	3-Star	Safety, Tolerability and Immunogenicity of ACI-24 Vaccine in Adults With Down Syndrome	https://clinicaltrials.gov/study/NCT02738450	The purpose of this study is to test in adults with Down Syndrome the safety, tolerability and immunogenicity of a vaccine, ACI-24.	BIOLOGICAL: ACI-24 low dose|BIOLOGICAL: ACI-24 high dose|BIOLOGICAL: Placebo	Antibody Titer (Serum Anti-AŒ≤1-42 Free IgG) - Mean Absolute Value, All subjects who received at least 1 dose of the study treatment of either ACI-24 300 Œºg, ACI-24 1000 Œºg or placebo are considered. The measure is expressed in Arbitrary Units per mL (AU/mL). AU/mL in a sample is obtained by back-calculation towards the standard curve., Values at baseline (week 0) and week 50 are reported	Amyloid Beta 1-40 in Blood - Mean Absolute Value, All subjects who received at least 1 dose of the study treatment of either ACI-24 300 Œºg, ACI-24 1000 Œºg or placebo are considered., Values at baseline (week 0) and week 50 are reported|CANTAB - MOT Latency Score, All subjects who received at least 1 dose of the study treatment of either ACI-24 300 Œºg, ACI-24 1000 Œºg or placebo are considered.…		INTERVENTIONAL	Allocation: RANDOMIZED|Intervention Model: SEQUENTIAL|Masking: QUADRUPLE (PARTICIPANT, CARE_PROVIDER, INVESTIGATOR, OUTCOMES_ASSESSOR)|Primary Purpose: TREATMENT	PHASE1	20	2016-03	2020-06-01	2020-06-01	0	2016-04-14	2021-09-21	2021-10-15	INDUSTRY	AC Immune SA	National Institute on Aging (NIA)|Alzheimer's Disease Cooperative Study (ADCS)|LuMind IDSC Foundation	St. Joseph's Hospital and Medical Center - Barrow Neurology Clinics, Phoenix, Arizona, 85013, United States|UCSD Adult Down Syndrome Program, La Jolla, California, 92037-1712, United States|Johns Hopkins University, Baltimore, Maryland, 21224, United States|Massachusetts General Hospital, Boston, Massachusetts, 02114, United States	Study Protocol, https://cdn.clinicaltrials.gov/large-docs/50/NCT02738450/Prot_000.pdf|Statistical Analysis Plan, https://cdn.clinicaltrials.gov/large-docs/50/NCT02738450/SAP_001.pdf
Leukemia|Down Syndrome		Y		CHILD, ADULT, OLDER_ADULT	ALL	COMPLETED	NO	N	NCT02859389	DSCOG		Neurocognitive and Psychosocial Outcomes in Survivors of Childhood Leukemia With Down Syndrome	https://clinicaltrials.gov/study/NCT02859389	Survivors of acute lymphoblastic leukemia (ALL) are at risk for neurocognitive deficits, reduced educational and psychosocial outcomes, and lower quality of life. Neurocognitive assessment is frequently implemented during therapy and continued into survivorship to monitor functioning and to facilitate intervention. Children with Down Syndrome (DS) are at 10 to 20-fold increased risk for leukemia.…		Neurocognitive Outcome, Descriptive statistics will be estimated., Once at participant enrollment|Psychosocial Outcome, Descriptive statistics will be estimated., Once at participant enrollment			OBSERVATIONAL	Observational Model: |Time Perspective: p		43	2016-08-18	2019-01-31	2019-01-31	0	2016-08-09		2019-09-18	OTHER	St. Jude Children's Research Hospital		St. Jude Children's Research Hospital, Memphis, Tennessee, 38105, United States
Down Syndrome		Y		CHILD	ALL	COMPLETED	NO	Y, NCT Number cited as source of primary data in in peer-reviewed scientific manuscript	NCT02996175	1R21HD082307-01A1		Treatment of Sleep Disturbances in School-age Children With Down Syndrome	https://clinicaltrials.gov/study/NCT02996175	The investigators long-term goal is to improve outcomes for children with Down syndrome (DS) and their caregivers. Towards that goal, the investigators propose a randomized clinical trial of a behavioral sleep treatment designed specifically for children with DS, documenting the impact not only on sleep, but also on the child's daytime inhibitory control and behavior problems, and the caregiver's…	BEHAVIORAL: Behavioral Sleep Treatment|BEHAVIORAL: Standard of care sleep treatment enhanced with psychoeducation	Longer child sleep duration as measured by actigraphy and Improved sleep quality for child measure by Children's Sleep Habits Questionnaire (CSHQ), 33-item Parent reported sleep quality for Child over past week. Each item is scored 1-3 (1 = Rarely, 0-1x/week; 2 = Sometimes, 2-4x/week; 3= Usually, 5-7x/week). There are 6 questions with reverse scoring. This will yield a total between 33 and 99. Th…	Improved child behaviors as measured by parent report on Child Behavior Checklist (CBCL), 113-Item parent report measure for child behavior now. Each item is scored 0-2 (0 = Not True (as far as you know); 1 = Somewhat or Sometimes True; 2 = Very True or Often True. Scoring is done through software giving T-scores for 8 subscales with borderline and clinical ranges identified. SPSS will be used fo…		INTERVENTIONAL	Allocation: RANDOMIZED|Intervention Model: PARALLEL|Masking: SINGLE (INVESTIGATOR)|Primary Purpose: TREATMENT	NA	34	2015-07	2018-05-01	2018-05-01	0	2016-12-19		2018-06-04	OTHER	Children's Hospital Medical Center, Cincinnati		Cincinnati Children's Hospital Medical Center, Cincinnati, Ohio, 45229, United States
Down Syndrome		Y		CHILD	ALL	COMPLETED	NO	Y, NCT Number cited as source of primary data in in peer-reviewed scientific manuscript	NCT03084497	USeville - EPinto		Effects of Infant Massage on Development of Down Syndrome Babies	https://clinicaltrials.gov/study/NCT03084497	The aim of ths study is to know the effects of infant massage in the maturation of the baby with Down syndrome. Scale Psychomotor Development Early Childhood Brunet-L√©zine-Revised will be used to measure the maturational development of the baby with Down syndrome . Investigators will analyze two groups of intervention, the experimental group, in which parents will participate and will apply the …	PROCEDURE: Infant Massage	Change from Developmental Age, Measure by Psychomotor Scale of Developmental in Early Childhood Brunet - Lezine, At the start of the study (before the first session of Infant Massage and before the asignation of a group) and after the last session of Infant Massage Course (5 weeks)	Change from Developmental coefficient, Measure by Psychomotor Scale of Developmental in Early Childhood Brunet - Lezine, At the start of the study (before the first session of Infat Massage and before the asignation of the group) and after the last session of Infat Massage Course (5 weeks)		INTERVENTIONAL	Allocation: RANDOMIZED|Intervention Model: PARALLEL|Masking: DOUBLE (INVESTIGATOR, OUTCOMES_ASSESSOR)|Primary Purpose: TREATMENT	NA	32	2016-08	2016-09-01	2016-10-01	0.0821918	2017-03-21		2017-03-21	OTHER	University of Seville		University of Seville, Sevilla, Spain
Down Syndrome		Y		CHILD	ALL	COMPLETED	NO	N	NCT03192540	P00023661	DSFIT	The Impact of an 8-week Supported Exercise Program on Fitness and Symptoms in Adolescents With Down Syndrome	https://clinicaltrials.gov/study/NCT03192540	This study explores the effects of an eight-week exercise intervention for adolescents with Down syndrome on home exercise compliance. As well, to observe changes in fitness including muscular strength, endurance and aerobic capacity. Finally to observe any changes in mood, behavior and quality of life.	OTHER: Exercise	Home Exercise Compliance, To establish if the participant is performing the same amount of exercise each week, for up to three months after the stopped visiting the group exercise sessions., 2 months post completion of the exercise program	Muscular strength & endurance, Participants will perform body-weight exercises that focus on upper body, lower body, core, and flexibility., The test will be performed before the exercise intervention and then after 8 weeks of exercise intervention.|Aerobic capacity, Participants will complete the 6 minute walk test, where the investigators will receive an estimate measure of maximum aerobic fitn…		INTERVENTIONAL	Allocation: NA|Intervention Model: SINGLE_GROUP|Masking: NONE|Primary Purpose: OTHER	NA	15	2018-09-15	2020-12-31	2021-03-31	0.246575	2017-06-20		2022-01-26	OTHER	Boston Children's Hospital		Boston Children's Hospital, Boston, Massachusetts, 02446, United States
Down Syndrome		Y		CHILD, ADULT, OLDER_ADULT	ALL	COMPLETED	NO	Y, NCT Number cited as source of primary data in in peer-reviewed scientific manuscript	NCT03267602	201208075RIC		Role of Sleep Apnea in the Neuropsychological Function in Down Syndrome People	https://clinicaltrials.gov/study/NCT03267602	This is the first study about Neuropsychological function and OSAS in Taiwan. Although the correlation between OSAS and neuropsychological abnormalities had been reported, it is worth to understand more about the detailed domains that involved in our cohort. After this, investigators can dissect the cause of mental retardation in DS and help for further treatment strategies.	DEVICE: CPAP	Assessed the sleep apnea level with Apnoea-Hypopnoea Index (AHI) score., 3 months|Assessed neuropsychological functions with Wechsler Preschool and Primary Scale of Intelligence (WPPSI-R) vocabulary subdomain score., 3 months	Assessed the memory domain that subtest of Sentence (WPPSI-R) ., 3 months|Assessed the memory domain that forward memory (Leiter International Performance Scale-Revised) ., 3 months|Evaluation of participants's Visuospatial functions with Geometric Design (WPPSI-R)., 3 months|Evaluation of participants's Visuospatial functions with Block Design (WPPSI-R)., 3 months|The Executive domain was assess…		INTERVENTIONAL	Allocation: NA|Intervention Model: SINGLE_GROUP|Masking: NONE|Primary Purpose: TREATMENT	NA	45	2012-12	2016-12-01	2016-12-01	0	2017-08-30		2017-09-05	OTHER	National Taiwan University Hospital
Down Syndrome, Trisomy 21		Y		CHILD	ALL	COMPLETED	NO	Y, NCT Number cited as source of primary data in in peer-reviewed scientific manuscript	NCT03653143	IRB-P00025806		JASPER Intervention in Down Syndrome	https://clinicaltrials.gov/study/NCT03653143	The goal of this study is to determine whether JASPER (Joint Attention, Symbolic Play, Engagement, Regulation), which is an intensive, targeted early behavioral intervention focused on a developmentally based approach for teaching joint engagement, joint attention, and play skills can improve behavioral / emotional regulation, social communication skills, and developmental trajectories in Down sy…	BEHAVIORAL: JASPER	Change in Joint Engagement, Joint engagement will be measured by coded videos of the Caregiver Child Interaction (CCX) session. CCX measures the amount of time that parent and child engage during a play session., Administered at baseline assessment #1 (0 months), assessment visit #2 (3 months), and assessment visit #3 (6 months)	Change in cognition, For in-person participation only, composite scores from the Mullen Scales of Early Learning (MSEL) will be used to measure cognition and language development. Composite scores are calculated averages based on MSEL subscales 1) Gross motor 2) Visual reception 3) Fine motor 4) Receptive language 5) Expressive language. Higher composite scores are associated with higher cognitiv…	Change in social-communication skills (in relation to electrophysiology), Resting state electroencephalogram (EEG) power will be measured as a potential moderator of treatment on change in joint engagement (baseline to end of treatment). EEG procedures will be conducted using a previously established JASPER EEG protocol., EEG will be measured at baseline assessment #1 (0 months), assessment visit…	INTERVENTIONAL	Allocation: RANDOMIZED|Intervention Model: CROSSOVER|Masking: NONE|Primary Purpose: BASIC_SCIENCE	NA	12	2018-12-01	2021-07-31	2021-07-31	0	2018-08-31		2022-01-18	OTHER	Boston Children's Hospital		Boston Children's Hospital, Boston, Massachusetts, 02115, United States
Stuttering|Down Syndrome|Intelligibility, Speech|Gestures		Y		CHILD, ADULT	ALL	COMPLETED	NO	N	NCT03698539	s62049		How Stuttering and Gestures Influence the Intelligibility of Individuals With Down Syndrome	https://clinicaltrials.gov/study/NCT03698539	This study wants to determine the relationship between spontaneous hand gestures, stuttering and intelligibility in individuals with Down syndrome. One third of these individuals has fluency problems, such as stuttering. Gesture use appears to be a strength in individuals with Down syndrome. While they are able to compensate for their language problems, it is not clear if they also use gestures t…	BEHAVIORAL: hand gestures	Gesture frequency, This frequency is calculated by adding up all the gestures used by the participant and dividing it by the total of words the participant said. Tis total is multiplied by 100 to get a percentage. For example, if a participant used 10 spontaneous hand gestures in a speech sample of 50 words, he has a spontaneous hand gesture frequency of 20%. The speech samples are defined by the…	Stuttering discrimination, The ability to discriminate between stuttered and fluent speech is measured by a new test developed by the researcher., This is measured once before the start of the first research question.|Stuttering awareness, Stuttering awareness is measures by a new test developed by the researcher., This is measured once before the start of the first research question.		OBSERVATIONAL	Observational Model: |Time Perspective: p		60	2018-12-05	2021-09-10	2021-09-10	0	2018-10-09		2021-10-12	OTHER	Universitaire Ziekenhuizen KU Leuven	Marguerite-Marie Delacroix|KU Leuven	Experimental Oto-Rhino-Laryngology, Departement Neurowetenschappen, Leuven, 3000, Belgium
Fragile X Syndrome|Angelman Syndrome|Prader-Willi Syndrome|Dup15Q Syndrome|Duchenne Muscular Dystrophy|Phelan-McDermid Syndrome|Rett Syndrome|Smith Magenis Syndrome|Williams Syndrome|Turner Syndrome|Klinefelter Syndrome|Chromosome 22q11.2 Deletion Syndrome|Tuberous Sclerosis|Down Syndrome		Y		CHILD, ADULT, OLDER_ADULT	ALL	ENROLLING_BY_INVITATION	NO		NCT03836300	18-2079		Parent and Infant Inter(X)Action Intervention (PIXI)	https://clinicaltrials.gov/study/NCT03836300	The objective is to develop and test, through an iterative process, an intervention to address and support the development of infants with a confirmed diagnosis of a neurogenetic disorder with associated developmental delays or intellectual and developmental disabilities. The proposed project will capitalize and expand upon existing empirically based interventions designed to improve outcomes for…	BEHAVIORAL: Parent-Infant Inter(X)action Intervention (PIXI)	Social Validity and Acceptability, A social validity measure will be completed to better understand to inquire about family satisfaction with aspects of the intervention including curriculum, timing, goals targeted, and perceived effects of the intervention., Completion of Phase 1 (approximately six months of age)|Social Validity and Acceptability, A social validity measure will be completed to b…	Parent Implementation and Engagement, Internal parent implementation and engagement forms will be used to measure parent participation across both intervention phases. These components include parent readiness for the session, attention to materials, participation in topic discussion, appropriateness of intervention activity practice, and general presentation with their child., Across phase 1 and…		INTERVENTIONAL	Allocation: NA|Intervention Model: SINGLE_GROUP|Masking: NONE|Primary Purpose: TREATMENT	NA	120	2018-11-30	2024-12-31	2025-06-30		2019-02-11		2024-05-01	OTHER	RTI International	University of North Carolina, Chapel Hill	RTI International, Research Triangle Park, North Carolina, 27709, United States
Down Syndrome		Y		CHILD	ALL	COMPLETED	NO	N	NCT03903666	TriRespi		Anomalies of Nocturnal Gaz Exchanges in Patients With Down Syndrome	https://clinicaltrials.gov/study/NCT03903666	Recently, retrospective studies have shown that Down Syndrome children have a higher CO2 (carbone dioxide) sleep pressure than the general pediatric population. This increase does not seem to be always related to sleep apnea. The Investigators wish to confirm these results prospectively. The investigators hypothesize that this alveolar hypoventilation may be due to ventilatory control disorders c…	OTHER: Nocturnal gaz exchanges measurement	Number of patients with high mean PtcCO2 as assessed by nocturnal gas exchange recordings, 2 months	Percentage of total sleep time with a PtcCO2 in mmHg higher than 50; mean, maximum and minimum SpO2 in %, 2 months|Number of patients with low mean, minimum and maximum SpO2 (oyxygen saturation) and/or % of Total sleep time spent with a PtcCO2 higher than 50 mmHg, higher than 20%, as measured by nocturnal gas exchange recordings., 2 months|Correlation between nocturnal PtcCO2 value and the existe…		INTERVENTIONAL	Allocation: NA|Intervention Model: SINGLE_GROUP|Masking: NONE|Primary Purpose: DIAGNOSTIC	NA	48	2019-10-14	2022-03-25	2022-05-23	0.161644	2019-04-04		2023-03-02	OTHER	Institut Jerome Lejeune	H√¥pital Armand Trousseau	H√¥pital Armand Trousseau, Paris, 75012, France
Down Syndrome|Social Skills|Physical Activity		Y		CHILD, ADULT	ALL	UNKNOWN	NO		NCT04037579	University of Cordoba, Spain		Protocol for a Non-randomized Survey in Down Syndrome People Who Practice Sports. Self and Observers¬¥ Perception.	https://clinicaltrials.gov/study/NCT04037579	This survey arises from one objective of a PhD thesis whose purpose is to "Identify what social skills people with Down syndrome have that do a routine activity and compare them with those developed by those SD people who perform sports activities."	OTHER: Survey	Sport effect on social skills in Down Syndrome people, To Evaluate sport effect on social skills in Down Syndrome people using a survey, 6 months	Types of physical activities carried out by Down Syndrome people, To know which types of physical activities are carried out by Down Syndrome people using a survey, 6 months		OBSERVATIONAL	Observational Model: |Time Perspective: p		300	2019-09-26	2019-12-01	2019-12-01		2019-07-30		2019-07-31	OTHER	Universidad de C√≥rdoba		Estrella Ag√ºera, C√≥rdoba, 14071, Spain
Down Syndrome|Alzheimer Disease		Y		ADULT, OLDER_ADULT	ALL	COMPLETED	YES	Y, posted on ClinicalTrials.gov and NCT Number cited as source of primary data in peer-reviewed scientific manuscript	NCT04048759	STUDY00143836|R01AG063909		The Promotion of Physical Activity for the Prevention of Alzheimer's Disease in Adults With Down Syndrome	https://clinicaltrials.gov/study/NCT04048759	The objectives of this study are to determine the feasibility and potential efficacy of remotely delivered group exercise sessions to increase daily moderate to vigorous physical activity in adults with Down syndrome, relative to a usual care control. Participants will be randomized to attend 40 min remotely delivered group moderate to vigorous physical activity (MVPA) sessions at low frequency (…	BEHAVIORAL: Remote Low|BEHAVIORAL: Remote High|BEHAVIORAL: Personal Coach	Minutes of Moderate to Vigorous Physical Activity (MVPA) Per Day, MVPA was assessed using an ActiGraph tri-axial accelerometer., Baseline to 12 months	Cognitive Function, Working memory, processing speed, multitasking, and episodic memory will be assessed at baseline, 6 and, and 12 months, using tests selected from the widely used Cambridge Neuropsychological Test Automated Battery (CANTAB, Cambridge Cognition, LTD, Cambridge, UK) for Down syndrome. The CANTAB for Down syndrome uses a battery of tests including multitasking, episodic memory, ex…	Weight, Weight will be measured in light clothing on a calibrated scale (Model #PS6600, Belfour, Saukville, WI) to the nearest 0.1 kg., Baseline to 12 months|Height, Standing height will be measured with a portable stadiometer (Model #IP0955, Invicta Plastics Limited, Leicester, UK)., Baseline to 12 months|Waist Circumference, Waist circumference will be assessed using a waist tape measure., Base…	INTERVENTIONAL	Allocation: RANDOMIZED|Intervention Model: PARALLEL|Masking: SINGLE (OUTCOMES_ASSESSOR)|Primary Purpose: PREVENTION	NA	81	2020-01-21	2023-11-22	2023-11-22	0	2019-08-07	2024-07-23	2024-07-23	OTHER	University of Kansas Medical Center	National Institute on Aging (NIA)	University of Kansas Medical Center, Kansas City, Kansas, 66160, United States	Study Protocol and Statistical Analysis Plan, https://cdn.clinicaltrials.gov/large-docs/59/NCT04048759/Prot_SAP_000.pdf
Alzheimer's Disease in Down Syndrome		Y		ADULT, OLDER_ADULT	ALL	TERMINATED	NO	Y, NCT Number cited as source of primary data in in peer-reviewed scientific manuscript	NCT04149197	ADC-059-LIFE-DSR	LIFE-DSR	Down Syndrome Clinical Trials - Study of Alzheimer's Disease in Down Syndrome	https://clinicaltrials.gov/study/NCT04149197	The primary objective is to characterize trajectories of change on the primary outcome measures in this study population through longitudinal collection of measures of cognition, function, behavior, and health status.		Cognitive Measure, Severe Impairment Battery (SIB) with Shoebox Test. If the participant achieves a score 60 or above on the SIB, the Down Syndrome Mental Status Examination (DS-MSE) will also be administered. Subscale Ranges: Social Interaction - 0 - 6 Orientation - 0 - 8 Visuospatial Ability - 0 - 8 Construction - 0 - 12 Language - 0 - 56 Memory - 0 - 16 Praxis - 0 - 8 Attention - 0 - 15 Orient…	Exploratory Outcome Measure Preliminary composite measure from the scales being used in LIFE-DSR, To derive a preliminary composite measure from the scales being used in LIFE-DSR that is most sensitive to change in this population and which can be validated in a future prospective study. If the participant achieves a score 60 or above on the SIB, the Down Syndrome Mental Status Examination (DS-MS…		OBSERVATIONAL	Observational Model: |Time Perspective: p		252	2019-06-30	2024-04-17	2024-04-17		2019-11-04		2024-06-27	OTHER	LuMind IDSC Foundation		Barrow Neurological Institute, Phoenix, Arizona, 85013, United States|University California Irvine, Irvine, California, 92697, United States|University of California, San Diego, La Jolla, California, 92093, United States|Emory University, Atlanta, Georgia, 30322, United States|Rush University Medical Center, Chicago, Illinois, 60612, United States|Advocate Health, Park Ridge, Illinois, 60068, Uni…
Obstructive Sleep Apnea		Y		ADULT, OLDER_ADULT	ALL	UNKNOWN	NO		NCT04198493	IIBSP-SAH-2019-62		Effect of CPAP Treatment in Cognition in Adults With DS and OSA	https://clinicaltrials.gov/study/NCT04198493	Adults with Down syndrome (DS) have a high prevalence of obstructive sleep apnea (OSA), which may worsen cognitive performance. In general population, continuous positive airway pressure (CPAP), the gold Standard treatment for OSA, partially reverses cognitive impairment secondary to OSA. CPAP treatment, however, is not regularly proposed in adults with DS and OSA. It is usually presumed both by …	DEVICE: CPAP|OTHER: CONSERVATIVE TREATMENT for OSA	Assessment of the changes on cognitive attentional tasks, psychomotor speed (in seconds) performing an attentional task, Baseline and after 6 months of treatment|Changes in cerebral functional connectivity, Significant probability maps (SPM) showing statistical changes on connectivity measures between sleep stages, Baseline and after 6 months of treatment			INTERVENTIONAL	Allocation: RANDOMIZED|Intervention Model: PARALLEL|Masking: SINGLE (OUTCOMES_ASSESSOR)|Primary Purpose: TREATMENT	NA	60	2019-12	2020-11-01	2021-11-01		2019-12-13		2019-12-17	OTHER	Fundaci√≥ Institut de Recerca de l'Hospital de la Santa Creu i Sant Pau		Multidisciplinary Sleep Unit. Hospital de la Santa Creu i Sant Pau, Barcelona, 08025, Spain
Down Syndrome		Y		CHILD, ADULT	ALL	ACTIVE_NOT_RECRUITING	NO		NCT04208685	2018-0253	ECODS-2	Evaluating Cognitive Outcomes in Down Syndrome	https://clinicaltrials.gov/study/NCT04208685	As basic and behavioral science identify new ways to improve cognition and behavior in individuals with Down syndrome (DS), the lack of rigorous outcome measures represents an important problem for interpreting findings. Null findings in clinical trials could result from insensitive outcome measures, rather than ineffectiveness of treatment. The long-term goal is to improve measurement of outcome…		Psychometric properties of measures in the assessment battery, specifically establishing their test-retest reliability, validity, and sensitivity to change, Through study completion, an average of 4 years	Psychometric properties of the measures as a function of variations in participant age, gender, and degree of ID, Through study completion, an average of 4 years|Psychometric properties of the measures as a function of variations in the participants' physical health and medical comorbidities, Through study completion, an average of 4 years		OBSERVATIONAL	Observational Model: |Time Perspective: p		202	2018-06-18	2024-06-30	2026-06-01		2019-12-23		2023-12-26	OTHER	Children's Hospital Medical Center, Cincinnati	Colorado State University	Colorado State University, Fort Collins, Colorado, 80523, United States|Cincinnati Children's Hospital Medical Center, Cincinnati, Ohio, 45229, United States
Down Syndrome|ADHD		Y		CHILD	ALL	RECRUITING	NO		NCT04219280	2019-1016	TEAM-DS	Evaluating Treatment of ADHD in Children With Down Syndrome	https://clinicaltrials.gov/study/NCT04219280	Children with Down syndrome (DS) have a 3-5 time greater prevalence of Attention Deficit Hyperactivity Disorder (ADHD) than typically developing (TD) children. Despite this higher risk of ADHD, rates of stimulant medication treatment are disproportionately low in children with DS+ADHD, even though stimulants are the most efficacious ADHD treatment and are recommended by consensus guidelines for u…	DRUG: Quillivant XR|DRUG: Placebo	Mean magnitude of change in ADHD Symptoms as measured by parent and teacher report on the Vanderbilt ADHD Parent and Teacher Rating Scales, compared to placebo, during the optimal MPH dosage period. [ Time Frame: Phase 2, Phase 3 ], A 49-item parent-report measure used to assess parent and teacher perceptions of youth's school and social functioning. The first 47 items assess symptoms of inattent…	Mean magnitude change in Externalizing Behaviors as measured by parent and teacher report on the Achenbach Child Behavior Checklist (CBCL/TRF), compared to placebo, during the optimal MPH dosage period. [ Time Frame: Phase 2, Phase 3 ], A 113-item rating scale used to obtain parent and teacher ratings of problem behaviors, in addition to descriptions of a child's strengths and challenges. All ite…		INTERVENTIONAL	Allocation: RANDOMIZED|Intervention Model: FACTORIAL|Masking: TRIPLE (PARTICIPANT, CARE_PROVIDER, OUTCOMES_ASSESSOR)|Primary Purpose: TREATMENT	PHASE4	100	2020-10-02	2025-09-30	2025-09-30		2020-01-07		2023-06-05	OTHER	Children's Hospital Medical Center, Cincinnati	University of California, Davis	University of California Davis MIND Institute, Sacramento, California, 95817, United States|Cincinnati Children's Hospital Medical Center, Cincinnati, Ohio, 45229, United States
Down Syndrome|Healthy		Y		CHILD, ADULT	ALL	UNKNOWN	NO		NCT04241042	BORMATE/2	BORMATE	Clinical Validation of the Bordeaux Maze Test	https://clinicaltrials.gov/study/NCT04241042	Currently, the instruments used in translational studies related to cognition have proved to be inaccurate. For this reason, the objective of this study is to evaluate whether the Bordeaux Maze Test has adequate psychometric properties and is valid for its use to compare trials tested in preclinical (animal) studies and clinical population with Down syndrome. Specifically, it is intended to study…		Validation of the Bordeaux Maze Test, To validate a novel neuropsychological test, the Bordeaux Maze Test for the evaluation of working memory in subjects with Down syndrome (DS), Changes from months 0 to months 1 and 3	Test retest reliability, To validate the Bordeaux Maze Test, for the evaluation of cognitive flexibility in subjects with Down syndrome (DS), months 0, 1 and 3|Criteria validity, To evaluate the influence of age and gender on the Bordeaux Maze Test in the Down syndrome population;, months 0, 1 and 3|Analyses of the stability: Learning and practice effects observe on the Bordeaux Maze Test, To eva…		OBSERVATIONAL	Observational Model: |Time Perspective: p		50	2019-04-05	2020-04-01	2020-04-01		2020-01-27		2020-01-27	OTHER	Parc de Salut Mar	Aelis Farma	IMIM (Institut Hospital del Mar d'Investigacions M√®diques), Barcelona, 08003, Spain
Down Syndrome|Alopecia Areata|Atopic Dermatitis / Eczema|Hidradenitis Suppurativa|Vitiligo|Psoriasis		Y		CHILD, ADULT	ALL	ACTIVE_NOT_RECRUITING	NO		NCT04246372	19-1362|R33AR077495		Tofacitinib for Immune Skin Conditions in Down Syndrome	https://clinicaltrials.gov/study/NCT04246372	People with Down syndrome (DS) display widespread immune dysregulation, including several immune skin conditions. This study hypothesizes that pharmacological inhibition of the increased interferon (IFN) signaling seen in DS is safe and could improve associated skin conditions. The study evaluates the safety and efficacy treatment with Tofacitinib, an FDA-approved drug known to block IFN signalin…	DRUG: Tofacitinib	Safety as Assessed by Number of Serious Adverse Events (SAE), Number of SAEs that are definitely related to Tofacitinib treatment, Up to Week 18|Change in Interferon (IFN) Scores in the Transcriptome of White Blood Cells, A composite score used to represent the change in activation of the interferon pathway. Possible scores increase from zero with higher scores indicating a more activated interfe…	Change in Investigator's Global Assessment (IGA), The IGA will be used to assess overall changes in severity across five skin conditions (alopecia, atopic dermatitis, vitiligo, psoriasis and hidradenitis suppurativa) scored from 0 (clear) to 4 - 5 (very severe)., Baseline and 16 weeks|Change in Dermatology Life Quality Index (DLQI), The DLQI will be used to assess participant-reported impact of s…		INTERVENTIONAL	Allocation: NA|Intervention Model: SINGLE_GROUP|Masking: NONE|Primary Purpose: TREATMENT	PHASE2	47	2020-10-21	2024-08-01	2024-12-01		2020-01-29		2024-08-02	OTHER	University of Colorado, Denver	National Institute of Arthritis and Musculoskeletal and Skin Diseases (NIAMS)	Linda Crnic Institute for Down Syndrome, Aurora, Colorado, 80045, United States
Down Syndrome|Cognitive Decline|Alzheimer Disease, Early Onset|Olfaction Disorders		Y		CHILD, ADULT	ALL	RECRUITING	NO		NCT04390646	Pulse-UP|700779|2020-00270		GnRH Therapy on Cognition in Down Syndrome	https://clinicaltrials.gov/study/NCT04390646	Down syndrome (DS) is the most common chromosomal disorder; with the increasing life expectancy, about 80% of DS adults reach age 65 years old. Early Alzheimer's disease (AD) is the most common cause of death within this population. DS individuals already show AD neuropathology by the age of 30, while it becomes clinically recognized in their late forties. DS subjects also exhibit olfaction defec…	DRUG: GnRH, gonadorelin acetate|DRUG: 0.9% NaCl	Cognition, Montreal Cognitive Assessment (MoCA) total score ranges between 0 and 30 (cut-off set at 26 for the healthy population) Higher scores reflect better performance., Baseline to end of treatment (Week 24)	Dimensional change card sorting task (DCCS), change in score of DCCS to assess executive functions, baseline to end of treatment (Week 24)|Paired Associated Learning (PAL, part of the CANTAB battery), change in score of PAL to assess learning, baseline to end of treatment (Week 24)|Token test, change in score of Token test to assess verbal comprehension, baseline to end of treatment (Week 24)|Cor…		INTERVENTIONAL	Allocation: RANDOMIZED|Intervention Model: PARALLEL|Masking: TRIPLE (PARTICIPANT, CARE_PROVIDER, INVESTIGATOR)|Primary Purpose: TREATMENT	PHASE2|PHASE3	56	2020-08-27	2028-12-01	2028-12-01		2020-05-15		2024-02-12	OTHER	Nelly Pitteloud		Centre Hospitalier Universitaire Vaudois (CHUV), Lausanne, Vaud, 1011, Switzerland
Down Syndrome|Motor Performance|Bobath Therapy|Vojta Technique		Y		CHILD	ALL	COMPLETED	NO	Y, NCT Number cited as source of primary data in in peer-reviewed scientific manuscript	NCT04536506	60116787-020/66911		Bobath and Vojta Therapy for DS	https://clinicaltrials.gov/study/NCT04536506	Different physiotherapy approaches and education programs are applied to minimize motor and mental impairment in children with Down syndrome (DS). The present study was conducted with the aim of comparing the effectiveness of two different physiotherapy approaches in babies with Down syndrome in the early period. A total of 23 babies with DS aged between 0-24 months were included in the study. In…	OTHER: Bobath Therapy|OTHER: Vojta technique	Alberta Infant Motor Scale, Alberta Infant Motor Scale is a tool which evaluates the infants from baby to independently walking children and measures delay in motor performance, enables families and clinicians to obtain data about motor performance of the infant, compares motor performance before and after therapy. The child is observed when performing spontaneous behaviors with a certain postura…	Beck Depression Scale, Beck Depression Scale is a scale used for evaluating emotional status of the mothers and it was arranged so as to include the symptoms of depression. Items of the scale were prepared based on clinical observations and data, not based on any hypothetical opinion. The Likert type scale is composed of 21 symptom categories. Each symptom category is scored between 0 and 3 with …		INTERVENTIONAL	Allocation: RANDOMIZED|Intervention Model: PARALLEL|Masking: NONE|Primary Purpose: TREATMENT	NA	23	2019-09-26	2019-12-26	2020-01-26	0.0849315	2020-09-02		2020-09-02	OTHER	Pamukkale University		Pamukkale University, Denizli, 20070, Turkey
Down Syndrome		Y		CHILD, ADULT	ALL	ACTIVE_NOT_RECRUITING	NO		NCT04668001	2020P003611	TransPhoM-DS	Transcranial Photobiomodulation With Near-Infrared Light for Language in Individuals With Down Syndrome	https://clinicaltrials.gov/study/NCT04668001	The aim of this study is to better understand the effects of transcranial photobiomodulation (tPBM) on neural oscillations of individuals diagnosed with Down syndrome.	DEVICE: Near-Infrared Transcranial Photobiomodulation|DEVICE: Sham Transcranial Photobiomodulation	Change in EEG, Gamma Power (40 Hz) of EEG Signal, Baseline to Post-Treatment (~6 weeks)|Change in Wordless Picture Book, Standardized narrative sampling tasks that measure intelligibility, vocabulary, syntax and grammar of language, Baseline to Post-Treatment (~6 weeks)|Change in Cambridge Neuropsychological Test Automated Battery, Reaction Time, Paired Associative Learning, and Motor Screening T…			INTERVENTIONAL	Allocation: RANDOMIZED|Intervention Model: PARALLEL|Masking: DOUBLE (PARTICIPANT, INVESTIGATOR)|Primary Purpose: TREATMENT	NA	19	2021-10-19	2024-07-30	2024-09-01		2020-12-16		2024-05-31	OTHER	Massachusetts General Hospital		Massachusetts General Hospital at the Charlestown Navy Yard, Charlestown, Massachusetts, 02129, United States
Down Syndrome		Y		CHILD	ALL	COMPLETED	NO	N	NCT04751136	MansouraUCH1		the Effect of Cerebrolysin on Physical and Mental Functions of Down Syndrome	https://clinicaltrials.gov/study/NCT04751136	Down syndrome is a genetic disorder that causes delay in both physical growth and mental development. It is the most frequently reported chromosomal abnormality and the most common genetic syndrome. Down syndrome is caused by trisomy of all or part of the genetic material of human chromosome 21. It is now estimated that 94% of individuals with Down syndrome have an extra chromosome 21 as a result…	DRUG: cerebrolysin	Rate of neurocognitive development, We measure neurocognitive development using Bayley Scales of infant and toddler development¬Æ, 3rd Edition (BSID -III¬Æ) for infants of both groups, after 6 and 12 month of Cerebrolysin¬Æ injection. This scale assesses 5 subsets: receptive communication, expressive communication, fine motor, gross motor and cognitive development. Tests are implemented using the…	Number of participants with side effects of cerebrolysin, We measure side effects that might occur during Cerebrolysin¬Æ therapy (one course with total of 48 injections).This is done, with every follow up visit, by physical examination of infants, and history taking from parents and care givers about development of irritability or convulsions during Cerebrolysin¬Æ therapy., Time frame: 12 month		INTERVENTIONAL	Allocation: RANDOMIZED|Intervention Model: PARALLEL|Masking: SINGLE (PARTICIPANT)|Primary Purpose: TREATMENT	PHASE2	64	2016-09-30	2019-02-28	2019-08-30	0.50137	2021-02-11		2021-02-11	OTHER	Mansoura University Children Hospital		Mansoura University Children Hospital, Mansourah, Dakahlia, 35516, Egypt
Down Syndrome		Y		CHILD	ALL	UNKNOWN	NO		NCT04754178	DF0093UG		Assessment of Skills and Behaviors in Children With Down Syndrome	https://clinicaltrials.gov/study/NCT04754178	Parents of children with Down Syndrome can help in describing children's abilities and behavior. Most of the studies evaluating parents of children with Down Syndrome and other intellectual disabilities have focused on parental stress and coping; Additionally, most research has evaluated the perspectives of mothers rather than fathers. For this reason, in this study we aims to evaluate skills and…		Early Motor Questionnaire, The EMQ is designed as a fast and easy to complete motor questionnaire, and is organized into 3 sections: Gross motor skills, fine motor skills, and perception-action integration skills. The EMQ is not a standardized assessment, but can be used in research settings, serve as a motor screener, or as complement to standardized measures of early motor development., Baselin…	EuroQol-5D, The perception of the level of health and the quality of life were evaluated with the questionnaire European Quality of Life-5 Dimensions (EQ-5D). It is composed of 2 parts in which health status is assessed: * Descriptive system: It consists on 5 dimensions that include mobility, self-care, usual activities, pain/discomfort, and anxiety/depression. Patients classify their health stat…		OBSERVATIONAL	Observational Model: |Time Perspective: p		60	2021-02-15	2021-04-15	2021-05-15		2021-02-15		2021-02-15	OTHER	Universidad de Granada		Faculty of Healthy Sciences, Granada, 18016, Spain
Down Syndrome|Obstructive Sleep Apnea		Y		CHILD, ADULT	ALL	RECRUITING	NO		NCT04801771	2020-003|1U01DC019279-01		Effects of Hypoglossal Nerve Stimulation on Cognition and Language in Down Syndrome and Obstructive Sleep Apnea	https://clinicaltrials.gov/study/NCT04801771	This study is a prospective, single-arm study conducted under a common implant and follow-up protocol. The objective will be to follow fifty-seven (57) adolescents and young adults (10-21 years of age), with Down syndrome, moderate to severe sleep apnea, and post-adenotonsillectomy, for 12 months after undergoing implant of the Inspire Upper Airway Stimulation (UAS) System. The study is being con…	DEVICE: Inspire Upper Airway Stimulation (UAS) System	Change in intelligence using the Kaufman Brief Intelligence Scale (KBIT-2), Change in the Intelligence Quotient Standard Score of at least 0.5 standard deviation from baseline, 6 Months post-implant|Change in attention using the Wechsler Intelligence Scale, Change in Cancellation scaled score of at least 0.5 standard deviation from baseline, 6 Months post-implant|Change in processing speed using …	Rate of procedure and device-related adverse events, Procedure and device-related adverse events will be collected in order to profile the safety of hypoglossal nerve stimulation in adolescents. Number and percent of procedure and device-related adverse events will be reported, Implant through 12 Months post-implant|Change in Obstructive Sleep Apnea (OSA), Change in sleep apnea will be measured u…		INTERVENTIONAL	Allocation: NA|Intervention Model: SINGLE_GROUP|Masking: NONE|Primary Purpose: TREATMENT	PHASE3	57	2021-06-24	2024-09-30	2025-03-31		2021-03-17		2024-04-23	INDUSTRY	Inspire Medical Systems, Inc.	National Institutes of Health (NIH)|National Institute on Deafness and Other Communication Disorders (NIDCD)	Children's Healthcare of Atlanta/ Emory University School of Medicine, Atlanta, Georgia, 30329, United States|Massachusetts General Hospital (Mass Eye & Ear Infirmary), Boston, Massachusetts, 02114, United States|Cincinnati Childrens Hospital, Cincinnati, Ohio, 45229, United States|Children's Hospital of Philadelphia, Philadelphia, Pennsylvania, 19104, United States|Children's Hospital of Pittsbu…
Down Syndrome		Y		CHILD	ALL	RECRUITING	NO		NCT05144373	H21604|1R21HD105879-01|352307		Role of Early Motor Experience in Infants With Down Syndrome	https://clinicaltrials.gov/study/NCT05144373	Infants with Down syndrome show significant delays and weaknesses in motor, cognitive, and language development compared to typically developing infants. This project aims to examine the developmental cascade effects of specific gross and fine motor experience on motor, cognitive and language development in infants with Down syndrome. We propose that both gross and fine motor experience will faci…	BEHAVIORAL: Gross motor intervention, gross and fine motor intervention	Bayley cognitive scores, The Bayley Scale of Infant and Toddler Development cognitive composite scores, 10 months for GM and GM+FM groups|Bayley cognitive scores, The Bayley Scale of Infant and Toddler Development cognitive composite scores, 15 months for GM and GM+FM groups|Bayley cognitive scores, The Bayley Scale of Infant and Toddler Development cognitive composite scores, 20 months for all t…	Bayley motor scores, The Bayley Scale of Infant and Toddler Development motor composite scores, 10 months for GM and GM+FM groups|Bayley motor scores, The Bayley Scale of Infant and Toddler Development motor composite scores, 15 months for GM and GM+FM groups|Bayley motor scores, The Bayley Scale of Infant and Toddler Development motor composite scores, 20 months for all three groups|Bayley motor…		INTERVENTIONAL	Allocation: RANDOMIZED|Intervention Model: PARALLEL|Masking: SINGLE (OUTCOMES_ASSESSOR)|Primary Purpose: BASIC_SCIENCE	NA	45	2022-01-01	2025-08-31	2025-08-31		2021-12-03		2024-06-12	OTHER	Georgia State University	Eunice Kennedy Shriver National Institute of Child Health and Human Development (NICHD)	Biomechanics lab, Atlanta, Georgia, 30302, United States
Down Syndrome		Y		ADULT, OLDER_ADULT	ALL	RECRUITING	NO		NCT05196984	1908962521		Gamma Frequency Stimulation in Individuals With Down Syndrome	https://clinicaltrials.gov/study/NCT05196984	Down Syndrome (DS) is characterized by an additional copy of chromosome 21, which also increases risk of Alzheimer's Disease (AD). The investigators' lab found a non-invasive way to remove toxic proteins from the brain in AD mouse models. Remarkably, treated mice also have improved memory on behavioral testing. The investigators then translated this non-invasive method, which uses light and sound…	DEVICE: GENUS device (Active Settings)|DEVICE: GENUS device (Sham Settings)	Feasibility of gamma frequency stimulation, Feasibility of gamma frequency stimulation in subjects with DS will be assessed by analyzing the EEG data from each subject for a sign of change in gamma frequency waves and determining the percent of subjects who show this change., Immediately after the completion of stimulation|Incidence of Stimulation-Related Adverse Events, Tolerability and safety o…		Changes in memory and cognitive performance after gamma frequency stimulation, Exploratory measure to check if there is any change in cantab cognitive battery test performance between baseline and immediately after the completion of the stimulation. The cantab testing battery involves the Motor Screening Task (MOT), the Paired Associates Learning (PAL), the Reaction Time (RTI), and the Multitaski…	INTERVENTIONAL	Allocation: RANDOMIZED|Intervention Model: PARALLEL|Masking: DOUBLE (PARTICIPANT, CARE_PROVIDER)|Primary Purpose: SUPPORTIVE_CARE	NA	60	2021-12-06	2024-06-01	2024-12-31		2022-01-19		2023-11-01	OTHER	Massachusetts Institute of Technology		Massachusetts Institute of Technology, Cambridge, Massachusetts, 02139, United States
Developmental Disability|Autism Spectrum Disorder|Down Syndrome|Cerebral Palsy		Y		ADULT, OLDER_ADULT	ALL	COMPLETED	NO	Y, NCT Number cited as source of primary data in in peer-reviewed scientific manuscript	NCT05198232	Virtual Adaptive Zumba		The Effects of Virtual Zumba¬Æ in Individuals With Developmental Disabilities	https://clinicaltrials.gov/study/NCT05198232	There are critical knowledge gaps that need to be addressed to understand the impact of aerobic exercise programs on relevant functional outcomes in adults with developmental disabilities (DD). This study will build upon previous literature by examining the impact of a 10-week (2x a week; 60-minutes per session) virtual adapted aerobic dance intervention (adapted Zumba¬Æ) in adults with DD ages 2…	BEHAVIORAL: Zumba High Tempo|BEHAVIORAL: Zumba Low Tempo	Change in Cardiorespiratory functioning using the 6-minute Walk Test (6MWT), The 6MWT is a submaximal exercise test to assess cardiorespiratory functioning. The test includes measures of pre-and post-walk blood pressure, heart rate, blood oxygen levels, and fatigue (Borg Scale). The test consists of walking back and forth between two cones set up at a distance of 15-meters for 6 minutes continuou…	Change in Body mass index, Body mass index will be measured using a bioelectrical impedance scale (BIA; DC 430-U, Tanita Corporation. Tokyo, Japan). Participants will step onto the scale barefoot and must be still for about 10 seconds., Pre-test 1 week prior to intervention, Post-test 1 week after the intervention, Follow-up 4 weeks after the post-test (for the Zumba groups only)|Change in Weight…		INTERVENTIONAL	Allocation: RANDOMIZED|Intervention Model: PARALLEL|Masking: SINGLE (PARTICIPANT)|Primary Purpose: OTHER	NA	57	2021-01-26	2022-03-30	2022-03-30	0	2022-01-20		2022-05-05	OTHER	Auburn University		Auburn University School of Kinesiology, Auburn, Alabama, 36849, United States
Down Syndrome		Y		CHILD	ALL	COMPLETED	NO	Y, NCT Number cited as source of primary data in in peer-reviewed scientific manuscript	NCT05297149	ssaka4		Effect of Hippotherapy in Children With Down Syndrome	https://clinicaltrials.gov/study/NCT05297149	Purpose: The aim of this study was to determine the effect of hippotherapy on balance, functional mobility, and functional independence in children with Down syndrome (DS). Methods: Thirty-four children with DS were randomly assigned to the experimental (hippotherapy) and control groups after initial assessment. Both groups received physiotherapy including balance exercises, and the experimental …	BEHAVIORAL: Hippotherapy|BEHAVIORAL: Home exrecises	Pediatric Balance Scale (PBS), The PBS is a modified version of the Berg Balance Scale that is used to assess functional balance skills in children with mild to moderate motor impairment. The scale consists of 14 items that are scored from 0 (lowest function) to 4 (highest function) with a maximum score of 56 points. Lower scores indicate poorer balance. The PBS has been validated for use in chil…			INTERVENTIONAL	Allocation: RANDOMIZED|Intervention Model: PARALLEL|Masking: SINGLE (PARTICIPANT)|Primary Purpose: SUPPORTIVE_CARE	NA	34	2020-11-30	2021-01-04	2021-01-25	0.0575342	2022-03-28		2022-03-28	OTHER	Halic University		Hali√ß University, Istanbul, Turkey
Intellectual Disability|Fragile X Syndrome|Down Syndrome|Attention Deficit Hyperactivity Disorder		Y		CHILD, ADULT	ALL	ENROLLING_BY_INVITATION	NO		NCT05301361	1970634|5R01HD076189-08		Sensitivity of the NIH Toolbox to Stimulant Treatment in Intellectual Disabilities	https://clinicaltrials.gov/study/NCT05301361	This study is a randomized, double-blind, placebo-controlled, crossover trial of extended-release liquid methylphenidate (XRMPH) to evaluate the sensitivity of the NIH Toolbox Cognition Battery (NIHTB-CB) to changes in cognition in children and adolescents ages 6 to 17 with intellectual disability (D) and comorbid Attention Deficit Hyperactivity Disorder (ADHD). The sample will include 68 males o…	DRUG: Methylphenidate Oral Solution	Composite score of NIHTB-CB Flanker, Dimensional Change Card Sort, List Sorting and Speeded Matching tests., The composite score is calculated as the average of the non-age adjusted standard scores of each of these four tests. These standard scores have a mean of 100 and SD of 15. A minimum of 3/4 valid scores is required to calculate an average composite score., 11 weeks	Conners 3 ADHD Rating Scale Inattention Scale, 11 weeks|Conners 3 ADHD Rating Scale Hyperactivity/Impulsivity Scale, 11 weeks		INTERVENTIONAL	Allocation: RANDOMIZED|Intervention Model: CROSSOVER|Masking: QUADRUPLE (PARTICIPANT, CARE_PROVIDER, INVESTIGATOR, OUTCOMES_ASSESSOR)|Primary Purpose: OTHER	PHASE1	68	2023-02-01	2025-09-29	2026-09-29		2022-03-29		2024-05-28	OTHER	University of California, Davis	Eunice Kennedy Shriver National Institute of Child Health and Human Development (NICHD)	UC Davis MIND Institute, Sacramento, California, 95817, United States|Rush University, Chicago, Illinois, 60612, United States|Cincinnati Children's Hospital, Cincinnati, Ohio, 45229, United States
Down Syndrome		Y		CHILD, ADULT	ALL	RECRUITING	NO		NCT05310552	GODS21CS	GO-DS21	Elucidating Age-related Comorbidity Patterns in Down Syndrome (DS)	https://clinicaltrials.gov/study/NCT05310552	This study is a non-drug, multicenter, prospective cohort study. It will be conducted in 300 volunteers from 12 to 45 years of age (inclusive) with a diagnosis of Down syndrome from 3 countries (France, Spain, United Kingdom (UK)). The basic hypotheses of the study are the following: 1. Diseases (and comorbidity) arise from one or more biological networks perturbed by the genetic disorder (trisom…	OTHER: No interventions - observational study	Body Mass Index, Height and weight measurements will be aggregated to arrive at one reported value: Body Mass Index (BMI), in kg/m\^2, 1 year|Food Frequency Questionnaire, Average daily nutrient intake, 1 year|Short Minnesota Leisure Time Physical Activity Questionnaire, Energy expenditure in 14 days, 1 year|Mental health questionnaire, Reiss Screen for Maladaptive Behaviour - composite outcome m…			OBSERVATIONAL	Observational Model: |Time Perspective: p		300	2021-06-10	2023-06-30	2025-06-30		2022-04-05		2022-04-12	OTHER	King's College London	Fondation J√©r√¥me Lejeune|Parc de Salut Mar	Institute J√©r√¥me Lejeune, Paris, 75015, France|Institut Hospital del Mar d'Investigacions M√®diques, Barcelona, 08003, Spain|King's College London, London, SE5 8AB, United Kingdom
Down Syndrome|Congenital Heart Disease		Y		CHILD	ALL	COMPLETED	NO	N	NCT05312177	CHILD-DS|3U24HL135691-03S1	CHILD-DS	Congenital Heart Disease: Impact on Learning and Development in Down Syndrome (CHILD-DS)	https://clinicaltrials.gov/study/NCT05312177	The study objective is to compare neurodevelopmental (ND) and behavioral outcomes between children with Down syndrome (DS) who had complete atrioventricular septal defect (CAVSD) repair and children from the same clinical sites with DS without major congenital heart disease (CHD) requiring previous or planned CHD surgery.	OTHER: Stanford Binet Intelligence Scales, Fifth Edition|OTHER: Vineland Adaptive Behavior Scales Third Edition|OTHER: Peabody Picture Vocabulary Test, Fifth Edition|OTHER: Expressive Vocabulary Test, Third Edition|OTHER: Leiter International Performance Scale, Third Edition|OTHER: Social Communication Questionnaire, Current Form|OTHER: Aberrant Behavior Checklist|OTHER: Repetitive Behavior Scale…	Neurodevelopmental outcomes between children with DS who had CAVSD repair and children from the same clinical sites with DS without major CHD., Verbal and non-verbal ratio intelligent quotients (IQs) derived from the Stanford Binet Intelligence Scales will be compared between the children with DS and CAVSD repair and the children with DS without major CHD., 1 day|Behavioral outcomes between child…	Comorbidities as predictors of neurodevelopment and behavior, Comorbidities will be compared between the children with DS and CAVSD repair and the children with DS without major CHD., 1 day|Sociodemographic factors as predictors of neurodevelopment and behavior, Sociodemographic factors, such as will be compared between the children with DS and CAVSD repair and the children with DS without major …		OBSERVATIONAL	Observational Model: |Time Perspective: p		273	2022-05-01	2023-12-31	2023-12-31	0	2022-04-05		2024-01-11	OTHER	Carelon Research	National Heart, Lung, and Blood Institute (NHLBI)|National Institutes of Health (NIH)	Alfred I. duPont Hospital for Children, Wilmington, Delaware, 19899, United States|Children's National Hospital, Washington, District of Columbia, 20010, United States|Children's Healthcare of Atlanta at Egleston, Atlanta, Georgia, 30033, United States|Riley Children's Hospital, Indianapolis, Indiana, 46202, United States|Boston Children's Hospital, Boston, Massachusetts, 02111, United States|Uni…
Down Syndrome		Y		CHILD, ADULT	ALL	RECRUITING	NO		NCT05332912	19-08-2644		Assessing Malleability of Spatial Abilities in Down Syndrome	https://clinicaltrials.gov/study/NCT05332912	Based on available literature and our own preliminary research, the researchers have concluded that persons with Down syndrome (DS) exhibit difficulties in utilizing the specific spatial abilities of mental rotation and perspective taking and performing complex spatial tasks such as wayfinding and environmental learning. A weakness in spatial abilities may have many direct applications to daily l…	BEHAVIORAL: Spatial Ability Experience	Mental Rotation Ability 1, The Mental Rotation Assessment will be used to assess ability to match objects rotated at varying degrees from a standard. Number of correct matches at each rotation will be used as a measure of performance., Pre-test (Day 2)|Mental Rotation Ability 2, The Mental Rotation Assessment will be used to assess ability to match objects rotated at varying degrees from a standa…			INTERVENTIONAL	Allocation: RANDOMIZED|Intervention Model: PARALLEL|Masking: NONE|Primary Purpose: BASIC_SCIENCE	NA	96	2021-04-01	2024-04-01	2024-07-01		2022-04-18		2023-12-05	OTHER	University of Alabama, Tuscaloosa		University of Alabama, Tuscaloosa, Tuscaloosa, Alabama, 35405, United States
Down Syndrome|Adaptive Behavior|Quality of Life		Y		CHILD	ALL	COMPLETED	NO	Y, NCT Number cited as source of primary data in in peer-reviewed scientific manuscript	NCT05343468	LuMind Study|5R43AG065081-02		Life Skills Improved in Children With Down Syndrome After Using Assistive Technology	https://clinicaltrials.gov/study/NCT05343468	Enhancing independence and quality of life are key modifiable outcomes that are short- and long-term goals for children with Down syndrome (DS) and for their parents. The study investigated the efficacy of assistive technology in improving children with Down Syndrome's independence and quality of life. Using a commercially available assistive technology, the MapHabit system, the investigators imp…	DEVICE: The MapHabit System	Change in Adaptive Behavior Assessment System Third Edition (ABAS-3) from Baseline at 4 Weeks, Assessment is used commonly for children with Down syndrome that evaluates conceptual, social, and practical behavioral skills that are significant for day-to-day functioning. The assessment is scored with the General Adaptive Composite (GAC), which summarizes performance across all adaptive skill areas…			INTERVENTIONAL	Allocation: NA|Intervention Model: SINGLE_GROUP|Masking: NONE|Primary Purpose: SUPPORTIVE_CARE	NA	26	2020-09-20	2021-06-18	2021-08-05	0.131507	2022-04-25		2023-02-24	INDUSTRY	MapHabit, Inc.	LuMind IDSC Foundation|National Institute on Aging (NIA)	MapHabit, Inc., Atlanta, Georgia, 30308, United States
Down Syndrome|Depression		Y		ADULT	ALL	COMPLETED	NO	N	NCT05458479	2022P000858		Fluoxetine Treatment of Depression in Down Syndrome	https://clinicaltrials.gov/study/NCT05458479	The purpose of the study is to do a preliminary assessment of whether fluoxetine is effective, safe, and tolerable for the treatment of depression in adults with Down syndrome.	DRUG: Fluoxetine	Proportion of Participants Who Responded to Treatment at 16 Weeks According to Improvement Item of the Clinical Global Impression-Scale (Response Defined as CGI-I=1 or CGI-I=2), The Clinical Global Impressions Global Improvement (CGI-I) is designed to take into account all factors to arrive at an assessment of response to treatment. The CGI-I scale ranges from 1 to 7 (1=very much improved; 2=much…	Mean 16-Week Change in Montgomery-Asberg Depression Rating Scale (MADRS) Total Score, The MADRS is one of the most frequently used outcome measures in antidepressant efficacy trials and was developed to assess change in depressive symptoms after treatment with antidepressants. It is clinician-rated and consists of 10 items, each rated on a 0-6 scale and summed to determine the total score. A tota…		INTERVENTIONAL	Allocation: NA|Intervention Model: SINGLE_GROUP|Masking: NONE|Primary Purpose: TREATMENT	PHASE4	6	2022-12-05	2024-02-26	2024-02-26	0	2022-07-14		2024-07-24	OTHER	Massachusetts General Hospital		Lurie Center for Autism, Lexington, Massachusetts, 02421, United States
Alzheimer's Disease|Prodromal Alzheimer's Disease|Amyloid Plaque|Beta-Amyloid|Alzheimer's Disease in Down Syndrome		Y		ADULT, OLDER_ADULT	ALL	RECRUITING	NO		NCT05462106	ACI-24-AD-DS-2102|2021-006195-17|2022-500069-29-00		A Study to Assess the Effects of ACI-24.060 in Alzheimer's Disease and in Down Syndrome (ABATE Study)	https://clinicaltrials.gov/study/NCT05462106	The purpose of this study is to assess the safety, tolerability, immunogenicity and pharmacodynamic effects of ACI-24.060 in subjects with prodromal Alzheimer's disease and in non-demented adults with Down syndrome.	BIOLOGICAL: Placebo|BIOLOGICAL: ACI-24.060 at Dose A|BIOLOGICAL: ACI-24.060 at Dose B|BIOLOGICAL: ACI-24.060 at Dose C|BIOLOGICAL: ACI-24.060 at Dose D|BIOLOGICAL: Placebo|BIOLOGICAL: ACI-24.060 at Dose X|BIOLOGICAL: ACI-24.060 at Dose Y	Number of participants with Adverse Events (AEs) assessed by intensity (mild, moderate or severe) and causal relationship (unrelated, unlikely, possibly or probably related), From Screening to Week 74 (Study Part 1)|Number of participants with Adverse Events (AEs) assessed by intensity (mild, moderate or severe) and causal relationship (unrelated, unlikely, possibly or probably related), From Scr…	Change from baseline in Anti-Abeta antibody titers, From Baseline to Week 74 (Study Part 1)|Change from baseline on brain amyloid levels, Brain amyloid load measured via PET imaging. An increase indicates a worsening., From Baseline to W100 (Study Part 2)	Change from baseline on brain amyloid levels, Brain amyloid load measured via PET imaging. An increase indicates a worsening., From Baseline to W48 (Study Part 1)|Change from baseline on tau levels, Brain tau load measured via PET imaging. An increase indicates a worsening., From Baseline to W48 (Study Part 1) and to W100 (Study Part 2)|Change from baseline in cognitive tests - Repeatable Battery…	INTERVENTIONAL	Allocation: RANDOMIZED|Intervention Model: SEQUENTIAL|Masking: QUADRUPLE (PARTICIPANT, CARE_PROVIDER, INVESTIGATOR, OUTCOMES_ASSESSOR)|Primary Purpose: TREATMENT	PHASE1|PHASE2	140	2022-06-21	2026-06-01	2026-06-01		2022-07-18		2024-05-31	INDUSTRY	AC Immune SA	Worldwide Clinical Trials	Barrow Neurological Institute, Phoenix, Arizona, 85013, United States|Indiana University / IU Health, Indianapolis, Indiana, 46202, United States|University of Kansas Medical Center Research Institute, Fairway, Kansas, 66205-2513, United States|Massachusetts General Hospital, Boston, Massachusetts, 02114, United States|The Washington University, Saint Louis, Missouri, 63130, United States|Vanderb…
Down Syndrome		Y		ADULT	ALL	RECRUITING	NO		NCT05482334	22-1301|1R61AG074859-01		Trial to Evaluate Safety and Efficacy of GM-CSF /Sargramostim in Down Syndrome	https://clinicaltrials.gov/study/NCT05482334	This trial protocol is designed to evaluate primarily whether the use of sargramostim (recombinant human GM-CSF), administered five days per week for four consecutive weeks (20 treatment days), will be well tolerated by and safe for use in young adult participants with Down syndrome.	DRUG: Sargramostim for Injection|DRUG: Saline Placebo	Safety as measured by number of Adverse Events (AEs) by body system, The safety of sargramostim will be assessed through number of adverse events (AEs) by body system from consent to follow-up within a safety analysis set consisting of all individuals who were enrolled and and randomized and who received at least one injection of sargramostim or placebo., Informed consent to Follow-up Visit (20 w…	Down syndrome Mental Status Exam (DSMSE), The DSMSE provides a broad assessment of cognitive function specially designed for use within the population of individuals with Down syndrome. Similar to the MMSE, the range for scores in the DMSE is from 0 to 30, with lower scores indicating greater impairment., Baseline to End of Treatment, Follow-up (20 weeks)	Leiter 3 International Performance Scale (selected subtests), The Leiter 3 cognitive battery provides a broad non-verbal assessment of cognitive function, including executive function and spatial processing. We will employ the Sustained attention, and Forward and Backward Memory to assess inhibitory control, cognitive flexibility, working memory, and spatial processing respectively., Baseline to …	INTERVENTIONAL	Allocation: RANDOMIZED|Intervention Model: PARALLEL|Masking: QUADRUPLE (PARTICIPANT, CARE_PROVIDER, INVESTIGATOR, OUTCOMES_ASSESSOR)|Primary Purpose: TREATMENT	PHASE2	42	2023-10-23	2026-09-01	2026-09-01		2022-08-01		2023-11-08	OTHER	University of Colorado, Denver	National Institute on Aging (NIA)	University of Colorado Anschutz Medical Campus, Aurora, Colorado, 80045, United States
Down Syndrome		Y		CHILD	ALL	RECRUITING	NO		NCT05638412	P00043317		Investigating the Impact of JASPER Behavioral Therapy in Children With Down Syndrome	https://clinicaltrials.gov/study/NCT05638412	In this study, investigators will study the impact of a 1:1 caregiver coaching intervention using the JASPER (Joint Attention, Symbolic Play, Engagement, Regulation) behavioral therapy curriculum compared to a psychoeducational curriculum that will be provided to caregivers for self-directed learning. Investigators want to determine the impact of both interventions on the child's development and …	BEHAVIORAL: JASPER|BEHAVIORAL: Psychoeducational Curriculum	Joint engagement and joint attention skills, Joint engagement and joint attention skills will be coded from Caregiver-Child Interaction (CCX) video recordings. The 15-minute CCX videos measure the amount of time that caregiver and child engage during a play session. The frequency of the child's engagement states will be coded using an Engagement State Coding Scheme to measure proportion of video …			INTERVENTIONAL	Allocation: RANDOMIZED|Intervention Model: PARALLEL|Masking: SINGLE (OUTCOMES_ASSESSOR)|Primary Purpose: TREATMENT	NA	57	2023-01-23	2024-12-01	2025-01-01		2022-12-06		2024-06-03	OTHER	Boston Children's Hospital		Boston Children's Hospital, Boston, Massachusetts, 02445, United States
Down Syndrome|Regression		Y		CHILD, ADULT	ALL	RECRUITING	NO		NCT05662228	22-1992		Therapies for Down Syndrome Regression Disorder	https://clinicaltrials.gov/study/NCT05662228	Individuals with Down syndrome (DS) have an increased risk of numerous co-occurring conditions, including the neuropsychiatric condition known as Down Syndrome Regression Disorder (DSRD). A DSRD diagnosis often includes a sub-acute onset of catatonia, mutism, depersonalization, loss of ability to perform activities of daily living, hallucinations, delusions, and aggression and is most commonly ob…	DRUG: Lorazepam|DRUG: Intravenous immunoglobulin (IVIG)|DRUG: Tofacitinib	Comparison of number and severity of all adverse events., A summary of adverse events (AEs) by type and organ system will be reported for the entire study period, along with any statistically significant differences observed in rates of AEs across treatment arms., Baseline to 14 weeks	Change in catatonia by overall score in BFCRS., Change in overall score in the Bush-Francis Catatonia Rating Scale (BFCRS) between baseline and 12 weeks within or between treatment arms. A decrease in score indicates an improved performance., Baseline to 12 weeks|Time to complete 25-Foot Walk assessment., Change in the time it takes to complete walking 25 feet between baseline to 12 weeks. A decr…	Change in minutes of total sleep and longest sleep as measured by FitBit., Change in the sleep as monitored by FitBit watch recordings within or between treatment arms. To include total amount of minutes of sleep in a 24-hour period over an average of seven days, longest block of sleep in a 24-hour period over an average of seven days, and total sleep minutes between 8 pm and 8 am., Baseline to 1…	INTERVENTIONAL	Allocation: RANDOMIZED|Intervention Model: PARALLEL|Masking: NONE|Primary Purpose: TREATMENT	PHASE2	66	2023-06-29	2026-12-01	2026-12-01		2022-12-22		2024-03-21	OTHER	University of Colorado, Denver	Children's Hospital Los Angeles	Children's Hospital Los Angeles, Los Angeles, California, 90027, United States|Children's Hospital Colorado, Aurora, Colorado, 80045, United States
Down Syndrome		Y		ADULT	ALL	ACTIVE_NOT_RECRUITING	NO		NCT05748405	AEF0217-102|2022-000923-19	MDDS	Phase 1/2 Trial of AEF0217 in Participants With Down Syndrome	https://clinicaltrials.gov/study/NCT05748405	AEF0217-102 clinical trial assesses the safety, tolerability, plasma exposure and preliminary indications of pharmacodynamic activity of AEF0217 in female and male adult participants with Down syndrome between 18 and 35 years old. The trial AEF0217-102 is a double-blind, randomized, placebo-controlled, multiple-dose, 4-week phase 1/2 study. After a screening period, the participant will be random…	DRUG: Placebo|DRUG: AEF0217	Incidence of TEAEs and TESAEs as assessed by ElectroCardioGram (ECG), By evaluating changes from the baseline in ECG parameters, Day1, Day 8, Day14, Day21, Day29, Day56|Incidence of TEAEs and TESAEs as assessed by vital signs, By evaluating changes from the baseline in vital signs, Day1, Day4, Day 8, Day14, Day21, Day27, Day 28, Day29, Day42, Day56|Incidence of TEAEs and TESAEs as assessed by Lab…	Potential effects of AEF0217 on cognition using the NIH-ToolBox for ID corrected fluid cognitive, Change from baseline in the corrected fluid cognition composite t-score of the NIH-ToolBox for ID Change from baseline in the scores of each of the individual 5 tests constituting the fluid cognition composite score, Day1, Day27|Determination of the minimum plasma concentration of AEF0217 before dosi…	Responses to treatment according to APOE genotypes., Determination of the APOE Œµ4 carriers and non-carriers. Analysis in sub-category, Day 56|To explore effects on additional ElectroEncephaloGram parameters, Difference between active and placebo at Day 28 in the following EEG parameters: * Power during an ASSR at 40 Hz. * Phase-amplitude coupling and clustering coefficient in resting state (eyes…	INTERVENTIONAL	Allocation: RANDOMIZED|Intervention Model: PARALLEL|Masking: QUADRUPLE (PARTICIPANT, CARE_PROVIDER, INVESTIGATOR, OUTCOMES_ASSESSOR)|Primary Purpose: TREATMENT	PHASE1|PHASE2	40	2022-12-15	2024-08-01	2024-08-01		2023-02-28		2024-06-21	INDUSTRY	Aelis Farma	European Commission	Hospital del Mar Medical Research Institute (IMIM),, Barcelona, Catalonia, 08003, Spain|Sant Pau Memory Clinic, Hospital de la Santa Creu i Sant Pau, Barcelona, 08025, Spain|Unidad de Adultos con S√≠ndrome de Down, Hospital de La Princesa, Madrid, 28006, Spain
Down Syndrome		Y		CHILD	ALL	RECRUITING	NO		NCT05849818	Ayman Kamal		Virtual Reality Technology For Cognitive Functions Of Children With Down Syndrome	https://clinicaltrials.gov/study/NCT05849818	The purpose of the study is to identify the effect of fully-immersive virtual reality technology on cognitive functions of children with Down syndrome	DEVICE: full-immersive VRapeutic software gaming technology	Rate of change of cognitive function by using the rehacom device, Assessing the change of the cognitive function By using the Rehacom Device within two months, up to two months			INTERVENTIONAL	Allocation: RANDOMIZED|Intervention Model: PARALLEL|Masking: SINGLE (OUTCOMES_ASSESSOR)|Primary Purpose: TREATMENT	NA	30	2023-05	2023-07-01	2023-08-01		2023-05-09		2023-05-09	OTHER	Cairo University		Cairo University, Giza, 12511, Egypt
Obstructive Sleep Apnea|Down Syndrome		Y		CHILD	ALL	RECRUITING	NO		NCT05933603	1908864846v2|R33HL151254	MOSAIC	Medications for Obstructive Sleep Apnea to Improve Cognition in Children With Down Syndrome	https://clinicaltrials.gov/study/NCT05933603	This is an open-label study of the combination of atomoxetine and oxybutynin (ato-oxy) in children with Down syndrome and obstructive sleep apnea (OSA) documented by polysomnography (PSG). Participants will receive ato-oxy for 6 months. Ato-oxy dose will be 5 mg oxybutynin and 0.5mg/kg/day (max 40 mg) atomoxetine. Dosing of the study treatment will occur approximately 30 minutes prior to bedtime.…	DRUG: Atomoxetine and Oxybutynin (ato-oxy)	obstructive apnea-hypopnea index (oAHI), change in number of obstructive apneas and hypopneas per hour on polysomnography from baseline (% change), 6 months	Obstructive Sleep Apnea-18 score (OSA-18), Change in OSA-18 (a measure of health-related quality of life) from baseline. The OSA-18 score ranges from 18 to 136, with lower scores indicating better health-related quality of life., 6 months|Paired Associates Learning test, Change in Paired Associate Learning test total errors (a measure of memory) from baseline, 6 months	Pediatric Quality of Life Inventory (PedsQL) total score, Change in PedsQL total score (a measure of health-related quality of life) from baseline. The PedsQL score ranges from 0-100, with higher scores indicating better health-related quality of life., 6 months|Processing speed, Change in processing speed as measured by A-MAP from baseline, 6 months|Verbal IQ, Change in verbal IQ as measured by …	INTERVENTIONAL	Allocation: NA|Intervention Model: SINGLE_GROUP|Masking: NONE|Primary Purpose: TREATMENT	PHASE2	36	2023-08-01	2025-08-01	2025-12-01		2023-07-06		2023-08-22	OTHER	University of Arizona	National Institutes of Health (NIH)|National Heart, Lung, and Blood Institute (NHLBI)	University of Arizona, Tucson, Arizona, 86721, United States
Down Syndrome|Alzheimer Disease|Obesity		Y		ADULT	ALL	RECRUITING	NO		NCT05985486	Study 150542	BOLD	Brain Outcomes With Lifestyle Change in Down Syndrome	https://clinicaltrials.gov/study/NCT05985486	The goal of this study is to determine if weight loss or changes can help prevent of delay adults with Down syndrome from developing Alzheimer's Disease Adults with Down syndrome without dementia will be randomized to either a weight loss group or a general health education control group. The weight loss group will be asked to follow a reduced energy diet, attend monthly education sessions delive…	BEHAVIORAL: Diet|BEHAVIORAL: Health Education	Plasma Amyloid beta 42:40 ratio, Examines the amount of amyloid beta in a person's brain, measured by a blood draw., Baseline, 6, 12 months|Neurofilament light, Examines the amount of Neurofilament light in a person's brain, measured by a blood draw., Baseline, 6, 12 months|Weight, Examines how much a person weights, measured by standing on a scale., Baseline, 6, 12 months	Cognitive Function, Examines cognitive function measured using the National Alzheimer's Coordinating Center's DS Module., Baseline, 6, 12 months|Brian Volume, Examines how much white and grey matter a person has in their brain, measured by MRI, Baseline, 6, 12 months|Brain antioxidants, Examines the amount of GHS and vitamin C a person has in their brain. Measured by MRI, Baseline, 6, 12 months|D…	Height, Examines how tall a person is, measured on a stadiometer, Baseline, 6, 12 months|Waist circumference, Examines the distance around the smallest part of a person's torso, measured with a measuring tape, Baseline, 6, 12 months|Attendance at education sessions, Examines how often individuals attendance the monthly education sessions. Obtained from interventionist records and expressed as the…	INTERVENTIONAL	Allocation: RANDOMIZED|Intervention Model: PARALLEL|Masking: DOUBLE (INVESTIGATOR, OUTCOMES_ASSESSOR)|Primary Purpose: PREVENTION	NA	81	2024-10-01	2027-09-30	2027-09-30		2023-08-14		2023-11-29	OTHER	University of Kansas Medical Center		University of Kansas Medical Center, Kansas City, Kansas, 66160, United States
Hyperactivity in Children With Down Syndrome|Impulsivity in Children With Down Syndrome		Y		CHILD	ALL	NOT_YET_RECRUITING	NO		NCT06042257	Pro00111256|HHSN275201800003I	HYP01	Guanfacine for Hyperactivity in Children With Down Syndrome (HYPEbeGONE_DS)	https://clinicaltrials.gov/study/NCT06042257	The purpose of this study is to determine efficacy of guanfacine immediate release (GIR) for the treatment of hyperactivity/impulsivity and inattention in children 6-12 years of age with Down syndrome (DS) after 8 weeks of treatment.	DRUG: Guanfacine Hydrochloride Immediate Release|DRUG: Placebo	Change in parent-rated ABC-H (Aberrant Behavior Checklist-Hyperactivity) subscale core, Change from baseline to Week 8 of the ABC-H subscale score. The ABC-H is a subscale of the ABC. Each of the 16 items is scored as 0 (never a problem), 1 (slight problem), 2 (moderately serious problem), or 3 (severe problem). The total score range is 0 to 48, where a higher score indicates endorsement of great…	Change in parent-rated ABC-H (Aberrant Behavior Checklist-Hyperactivity) subscale core, Change from baseline to Week 4 of the ABC-H subscale score. The ABC-H is a subscale of the ABC. Each of the 16 items is scored as 0 (never a problem), 1 (slight problem), 2 (moderately serious problem), or 3 (severe problem). The total score range is 0 to 48, where a higher score indicates endorsement of great…		INTERVENTIONAL	Allocation: RANDOMIZED|Intervention Model: PARALLEL|Masking: TRIPLE (PARTICIPANT, CARE_PROVIDER, INVESTIGATOR)|Primary Purpose: TREATMENT	PHASE2	60	2024-08	2025-11-01	2026-02-01		2023-09-18		2024-08-07	OTHER	Rachel G. Greenberg, MD, MB, MHS	The Emmes Company, LLC|Eunice Kennedy Shriver National Institute of Child Health and Human Development (NICHD)	Phoenix Childrens Hospital, Phoenix, Arizona, 85016, United States|Yale University School of Medicine, New Haven, Connecticut, 06250, United States|Emory University, Atlanta, Georgia, 30322, United States|Ann and Robert H. Lurie Hospital of Chicago, Chicago, Illinois, 60611, United States|University of Iowa, Iowa City, Iowa, 52242, United States|Kennedy Krieger Institute, Baltimore, Maryland, 212…
Down Syndrome|Obstructive Sleep Apnea		Y		CHILD	ALL	RECRUITING	NO		NCT06043440	2023P000062	DOSA	Oxygen Therapy in Children and Adolescents With Down Syndrome and Obstructive Sleep Apnea	https://clinicaltrials.gov/study/NCT06043440	The purpose of this study is to assess whether oxygen supplementation during sleep improves working memory and other clinical and patient-reported outcomes among children who have Down Syndrome (DS) with moderate to severe Obstructive Sleep Apnea (OSA).	DRUG: Oxygen	Behavior Rating Inventory of Executive Function 2 (BRIEF2) working memory score, Change from baseline in the Behavior Rating Inventory of Executive Function 2 (BRIEF2) working memory score (BRIEF2wm). The score ranges from 35-90. A higher score is a worse outcome., Baseline and 6 months|Differential Ability Scales - 2nd Edition (DAS-II) T-score., Change from baseline in the Differential Ability S…	Stanford-Binet Intelligence Scales, 5th edition (SB-5) Working Memory Total raw score, Change from baseline of Stanford-Binet Intelligence Scales, 5th edition (SB-5) Working Memory Total raw score. The score ranges from 0-64. A higher score is a better outcome., Baseline and 6 Months|Stanford-Binet Intelligence Scales, 5th edition (SB-5) Working Memory Verbal raw score, Change from baseline of St…		INTERVENTIONAL	Allocation: RANDOMIZED|Intervention Model: PARALLEL|Masking: TRIPLE (CARE_PROVIDER, INVESTIGATOR, OUTCOMES_ASSESSOR)|Primary Purpose: TREATMENT	PHASE2	230	2023-10-24	2027-08-31	2027-12-27		2023-09-21		2024-02-22	OTHER	Brigham and Women's Hospital	Children's Hospital Medical Center, Cincinnati|Children's Hospital of Philadelphia|Rainbow Babies and Children's Hospital|University of Michigan|Children's Hospital Los Angeles|Children's Hospital of The King's Daughters|Seattle Children's Hospital|University of Southern California	Children's Hospital of Los Angeles, Los Angeles, California, 90027, United States|University of Michigan, Ann Arbor Hospital, Ann Arbor, Michigan, 48109, United States|Cincinnati Children's Hospital Medical Center, Cincinnati, Ohio, 45229, United States|Rainbow Babies and Children's Hospital, Case Medical Center, Cleveland, Ohio, 44106, United States|Children's Hospital of Philadelphia, Philadelp…
Down Syndrome		Y		CHILD, ADULT, OLDER_ADULT	ALL	RECRUITING	NO		NCT06061562	38RC23.0146	TAPAS	Down Syndrome, Physical Activity and Sleep Apnea	https://clinicaltrials.gov/study/NCT06061562	To realize a sleep phenotyping in a population with Down syndrome, its determinants, and the consequences of these disorders, with a specific focus on sleep apnea syndrome.		phenotyping of sleep in a population with Down's syndrome, its determinants, and the consequences of these disorders, with a specific focus on sleep apnea syndrome, whose origin is multisystemic, Diagnosis of Sleep Apnea Syndrome using calculation of apnea hypopnea index (AHI)\>15 events/h, Visite 2: 2 nights	Sleep-disordered breathing associated with dysautonomia, Polysomnography, Visite 2: 1 night|Sleep-disordered breathing associated with dysautonomia, Heart rate (beat per min) recording using a cardiofrequency meter to measure the RR interval (in milliseconds); measured over 3 nights max in an ecological environment, Visite 2: up to 3 nights|Sleep-disordered breathing associated with dysautonomia,…		OBSERVATIONAL	Observational Model: |Time Perspective: p		50	2024-01-11	2026-12-31	2026-12-31		2023-09-29		2024-01-17	OTHER	University Hospital, Grenoble		Chu Grenoble Alpes, La Tronche, 38043, France
Down Syndrome		Y		CHILD	ALL	NOT_YET_RECRUITING	NO		NCT06146907	exergaming and CMDT		A Comparison of Cognitive-Motor Dual-Task Exercise and Exergaming on Balance, Functional Mobility, and Executive Function in Down Syndrome Children	https://clinicaltrials.gov/study/NCT06146907	Down syndrome (DS) is a genetic condition that compromises physical and cognitive function. Motor development delays define DS. Additionally, there are executive function issues. Humans need dual-task activities to execute physical and cognitive tasks simultaneously. Cognitively challenged people may struggle to do dual tasks simultaneously. This shows that executive function modulation may boost…	OTHER: cognitive motor dual task exercises|OTHER: exergaming	To investigate the effect of the cognitive-motor dual-task training on balance., investigators will use Four-Square Step Test, which measures in seconds and will be compared to normative data for Down syndrome children, 8 weeks|To investigate the effect of Cognitive Motor Dual Task training on functional mobility, investigators will use the Timed Up and Go test (measured in seconds) and compare t…	To examine the effect of cognitive-motor Motor Dual Task on Executive Function, investigators will use the Cambridge Neuropsychological Test Automated Battery (measured in seconds; less time to complete the test indicates improvement)., 8 weeks|To examine the effect of exergaming on Executive Function, investigators will use the Cambridge Neuropsychological Test Automated Battery (measured in sec…		INTERVENTIONAL	Allocation: RANDOMIZED|Intervention Model: PARALLEL|Masking: DOUBLE (PARTICIPANT, OUTCOMES_ASSESSOR)|Primary Purpose: TREATMENT	NA	48	2024-08-14	2024-11-20	2025-06-20		2023-11-27		2024-05-01	OTHER	safia Darweesh halwsh		Princess Nourah bint Abdulrahman University, Riyadh, 12345, Saudi Arabia
Neurodevelopmental Disorders|Autism Spectrum Disorder|Pediatric Autoimmune Neuropsychiatric Disorder Associated With Streptococcal Infection|Pediatric Acute-Onset Neuropsychiatric Syndrome|Down Syndrome|Epilepsy|Mitochondrial Encephalomyopathies|Cerebral Folate Deficiency		Y		CHILD, ADULT, OLDER_ADULT	ALL	RECRUITING	NO		NCT06213090	NeuroClinical		Patterns of Neurodevelopmental Disorders	https://clinicaltrials.gov/study/NCT06213090	The purpose of this study is to systematically evaluate the results of medical investigations to identify symptom and biological patterns and common etiologies of neurodevelopmental disorders.		Number of Patients with Specific Medical abnormalities, It is unknown if a specific set of biological abnormalities contribute to the formation of many types of neurodevelopmental disorders. The study is intended to identify the relationship between biological abnormalities and neurodevelopmental disorders. The chart will be reviewed for medical diagnoses other than the primary neurodevelopmental…	The number of children with abnormal clinical lab, It is unknown if a abnormalities in specific clinical laboratories are associated with specific neurodevelopmental disorders. The study is intended to identify the relationship between biological abnormalities and neurodevelopmental disorders. The medical chart will be reviewed to determine the number of children with a specific medical disorder …		OBSERVATIONAL	Observational Model: |Time Perspective: p		1000	2024-02-01	1930-12-31	1930-12-31		2024-01-19		2024-03-25	OTHER	Richard Frye	Autism Discovery and Treatment Foundation	Rossignol Medical Center, Phoenix, Arizona, 85050, United States
Down Syndrome|Occupational Therapy|Feeding Problem		Y		CHILD	ALL	COMPLETED	NO	N	NCT06244108	Zengin0001		Occupational Therapy Home Programs in Children With Down Syndrome	https://clinicaltrials.gov/study/NCT06244108	Children with Down Syndrome frequently encounter difficulties with sensory functions and feeding, such as oral sensory processing issues and developmental disorders. The aim of this study was to examine the effects of an Occupational Therapy Home Program on the sensory functions and feeding issues of children with Down Syndrome.	OTHER: Occupational therapy home program	Sensory Profile, The Sensory Profile developed by Winnie Dunn was used to evaluate sensory processing skills in Turkish. This assessment is suitable for children aged three to ten. The test is completed by an occupational therapist, accompanied by the person who has the most contact with the child in their daily life. Each item is scored on a Likert scale from 1 to 5. The Sensory Profile consists…			INTERVENTIONAL	Allocation: RANDOMIZED|Intervention Model: PARALLEL|Masking: SINGLE (INVESTIGATOR)|Primary Purpose: TREATMENT	NA	38	2023-01-10	2024-01-10	2024-01-15	0.0136986	2024-02-06		2024-02-06	OTHER	Bezmialem Vakif University		Hacettepe University, Ankara, √áankaya, Turkey
Alzheimer's Disease in Down Syndrome		Y		ADULT, OLDER_ADULT	ALL	COMPLETED	NO	N	NCT06484426	LIFE-DSR-GAS DS-AD		Goal Attainment Scaling (GAS) Sub-Study	https://clinicaltrials.gov/study/NCT06484426	This is an optional sub-study that will enroll participants from LIFE-DSR parent protocol. The aim is to assess change over 16 months in individuals with Down syndrome through individualized goals set by their caregivers. This sub-study also aims to assess the feasibility of Goal Attainment Scaling in the DS-AD population.		Goal Attainment Scaling (GAS), Patient centered outcome measure aiming to assess change in individuals with Down syndrome through individualized goals set by their caregivers. This sub-study also aims to assess the feasibility of Goal Attainment Scaling in the DS-AD population. GoalNav¬Æ DS-AD Instrument This is a web-based platform developed by Ardea Outcomes with a DS-AD menu of 58 symptoms/cha…			OBSERVATIONAL	Observational Model: |Time Perspective: p		46	2021-06-30	2024-02-29	2024-02-29	0	2024-07-03		2024-07-03	OTHER	LuMind IDSC Foundation	Ardea Outcomes Inc.|Pentara	University of California, San Diego, San Diego, California, 920347, United States|Advocate Health, Park Ridge, Illinois, 60068, United States|Kennedy Krieger Institute, Baltimore, Maryland, 21205, United States|Massachusetts General Hospital, Boston, Massachusetts, 02129, United States|Case Western Reserve University School of Medicine, Cleveland, Ohio, 44106-6090, United States
Childhood Acute Basophilic Leukemia|Childhood Acute Eosinophilic Leukemia|Childhood Acute Erythroleukemia (M6)|Childhood Acute Megakaryocytic Leukemia (M7)|Childhood Acute Minimally Differentiated Myeloid Leukemia (M0)|Childhood Acute Monoblastic Leukemia (M5a)|Childhood Acute Monocytic Leukemia (M5b)|Childhood Acute Myeloblastic Leukemia With Maturation (M2)|Childhood Acute Myeloblastic Leukemia…	Y			CHILD	ALL	COMPLETED	YES		NCT00369317	AAML0431|NCI-2009-00318|CDR0000492776|COG-AAML0431|AAML0431|U10CA098543		Combination Chemotherapy in Treating Young Patients With Down Syndrome and Acute Myeloid Leukemia or Myelodysplastic Syndromes	https://clinicaltrials.gov/study/NCT00369317	This phase III trial is studying how well combination chemotherapy works in treating young patients with Down syndrome and acute myeloid leukemia or myelodysplastic syndromes. Drugs used in chemotherapy work in different ways to stop the growth of cancer cells, either by killing the cells or by stopping them from dividing. Giving more than one drug (combination chemotherapy) may kill more cancer …	DRUG: asparaginase|DRUG: daunorubicin hydrochloride|DRUG: cytarabine|DRUG: thioguanine|DRUG: etoposide|OTHER: laboratory biomarker analysis	Event-free Survival (EFS) at 3 Years, Time from study entry to induction failure, relapse, or death assessed at 3 years.|Overall Survival (OS) at 3 Years, Time from study entry to death, assessed at 3 years.	Induction Remission Rate, Proportion of participants with a remission after four courses of Induction therapy., End of induction therapy (day 112)|Percentage of Patients Experiencing Grade 3 or 4 Toxicity Assessed by the National Cancer Institute (NCI) Common Terminology Criteria for Adverse Events (CTCAE) Version 4.0, Proportion of participants with at least one grade 3 or higher adverse event d…		INTERVENTIONAL	Allocation: NA|Intervention Model: SINGLE_GROUP|Masking: NONE|Primary Purpose: TREATMENT	PHASE3	205	2007-03	2013-12-01	2021-12-31	8.08767	2006-08-29	2015-01-13	2022-01-28	NETWORK	Children's Oncology Group	National Cancer Institute (NCI)	Phoenix Childrens Hospital, Phoenix, Arizona, 85016, United States|Southern California Permanente Medical Group, Downey, California, 90242, United States|Miller Children's Hospital, Long Beach, California, 90806, United States|Children's Hospital Los Angeles, Los Angeles, California, 90027, United States|Children's Hospital Central California, Madera, California, 93636-8762, United States|Childre…
Myeloid Proliferations Associated With Down Syndrome	Y			CHILD	ALL	COMPLETED	NO		NCT00959283	AAML08B1|NCI-2011-02193|COG-AAML08B1|CDR0000636115|AAML08B1|AAML08B1|AAML08B1|U10CA098543|UG1CA189958		Study of Blood Samples From Newborns With Down Syndrome	https://clinicaltrials.gov/study/NCT00959283	This research study is looking at blood samples from newborns with Down syndrome. Studying the genes expressed in samples of blood from patients with Down syndrome may help doctors identify biomarkers related to cancer.	OTHER: Diagnostic Laboratory Biomarker Analysis|OTHER: Pharmacological Study	Event-free survival, Up to 5 years	Overall survival, Up to 5 years|Incidence of TMD-related mortality, Up to 5 years|Incidence of subsequent leukemia for patients with resolved TMD, Up to 5 years		OBSERVATIONAL	Observational Model: |Time Perspective: p		180	2009-02-23	2011-12-30	2023-09-30	11.7589	2009-08-14		2023-10-03	NETWORK	Children's Oncology Group	National Cancer Institute (NCI)	Children's Hospital of Alabama, Birmingham, Alabama, 35233, United States|University of Alabama at Birmingham Cancer Center, Birmingham, Alabama, 35233, United States|USA Health Strada Patient Care Center, Mobile, Alabama, 36604, United States|Providence Alaska Medical Center, Anchorage, Alaska, 99508, United States|Phoenix Childrens Hospital, Phoenix, Arizona, 85016, United States|Arkansas Child…
Leukemia	Y			CHILD, ADULT, OLDER_ADULT	ALL	COMPLETED	NO		NCT01139307	AAML10B1|COG-AAML10B1|CDR0000671427|NCI-2011-02218		Biomarkers in Samples From Patients With Down Syndrome and Acute Megakaryoblastic Leukemia	https://clinicaltrials.gov/study/NCT01139307	RATIONALE: Studying samples of blood or tissue from patients with cancer in the laboratory may help doctors learn more about changes that occur in DNA and identify biomarkers related to cancer. PURPOSE: This research study is studying biomarkers in samples from patients with Down syndrome and acute megakaryoblastic leukemia.	OTHER: cell culture procedure|OTHER: laboratory biomarker analysis	Proliferation arrest|Polyploidization|Terminal differentiation			OBSERVATIONAL	Observational Model: |Time Perspective: p		10	2009-07	2012-08-01			2010-06-08		2016-02-23	NETWORK	Children's Oncology Group	National Cancer Institute (NCI)
Acute Lymphoblastic Leukemia|Adult B Lymphoblastic Lymphoma|Ann Arbor Stage I B Lymphoblastic Lymphoma|Ann Arbor Stage II B Lymphoblastic Lymphoma|Childhood B Acute Lymphoblastic Leukemia|Childhood B Acute Lymphoblastic Leukemia With t(9;22)(q34.1;q11.2); BCR-ABL1|Childhood B Lymphoblastic Lymphoma|Down Syndrome|Hypodiploid B Acute Lymphoblastic Leukemia|Philadelphia Chromosome Positive	Y			CHILD, ADULT	ALL	ACTIVE_NOT_RECRUITING	YES		NCT01190930	AALL0932|NCI-2011-02599|CDR0000683227|11-00080|AALL0932|AALL0932|U10CA180886|U10CA098543		Risk-Adapted Chemotherapy in Treating Younger Patients With Newly Diagnosed Standard-Risk Acute Lymphoblastic Leukemia or Localized B-Lineage Lymphoblastic Lymphoma	https://clinicaltrials.gov/study/NCT01190930	This partially randomized phase III trial studies the side effects of different combinations of risk-adapted chemotherapy regimens and how well they work in treating younger patients with newly diagnosed standard-risk acute lymphoblastic leukemia or B-lineage lymphoblastic lymphoma that is found only in the tissue or organ where it began (localized). Drugs used in chemotherapy work in different w…	DRUG: Cyclophosphamide|DRUG: Cytarabine|DRUG: Dexamethasone|DRUG: Doxorubicin Hydrochloride|OTHER: Laboratory Biomarker Analysis|DRUG: Leucovorin Calcium|DRUG: Mercaptopurine|DRUG: Methotrexate|DRUG: Pegaspargase|OTHER: Quality-of-Life Assessment|OTHER: Questionnaire Administration|DRUG: Thioguanine|DRUG: Vincristine Sulfate	Disease Free Survival (DFS) in Average Risk (AR) Patients Based on the Methotrexate Dose Randomization, DFS is calculated as the time from randomization at the end of interim maintenance II to first event (relapse, second malignancy, remission death) or date of last contact. Five year DFS estimates will be calculated from the point of randomization for both groups. Two-sided 95% confidence interv…	Burden of Therapy in AR Patients Overall at End of Consolidation Therapy: Emotional, Age standardized Quality of life, measured by the emotional subscale of Pediatric Quality of Life Inventory 4.0 Generic Core Scales (PedsQL), will be calculated with mean and standard deviation reported., 2 Months|Burden of Therapy in AR Patients Overall at End of Maintenance Cycle 1: Emotional, Age standardized …		INTERVENTIONAL	Allocation: RANDOMIZED|Intervention Model: PARALLEL|Masking: NONE|Primary Purpose: TREATMENT	PHASE3	9350	2010-08-09	2019-03-31	2028-03-31		2010-08-30	2020-06-23	2024-02-08	NETWORK	Children's Oncology Group	National Cancer Institute (NCI)	Children's Hospital of Alabama, Birmingham, Alabama, 35233, United States|University of Alabama at Birmingham Cancer Center, Birmingham, Alabama, 35233, United States|USA Health Strada Patient Care Center, Mobile, Alabama, 36604, United States|Providence Alaska Medical Center, Anchorage, Alaska, 99508, United States|Banner Children's at Desert, Mesa, Arizona, 85202, United States|Phoenix Children…	Study Protocol and Statistical Analysis Plan, https://cdn.clinicaltrials.gov/large-docs/30/NCT01190930/Prot_SAP_000.pdf
Leukemia	Y			CHILD	ALL	COMPLETED	NO		NCT01507441	AAML12B4|COG-AAML12B4|AAML12B4|NCI-2012-00108		Studying DNA in Samples From Younger Patients With Down Syndrome and Acute Myeloid Leukemia Treated on COG-AAML0431 Clinical Trial	https://clinicaltrials.gov/study/NCT01507441	RATIONALE: Studying samples of blood, tissue, and bone marrow from patients with cancer in the laboratory may help doctors learn more about changes that occur in DNA and identify biomarkers related to cancer. PURPOSE: This research trial studies DNA samples from patients with Down syndrome and acute myeloid leukemia treated on COG-AAML0431 clinical trial.	GENETIC: gene mapping|GENETIC: microarray analysis|GENETIC: mutation analysis|GENETIC: nucleic acid sequencing|OTHER: laboratory biomarker analysis	Identification of unique mutations through whole-genome sequencing			OBSERVATIONAL	Observational Model: |Time Perspective: p		10	2012-02	2016-05-01			2012-01-10		2016-05-18	NETWORK	Children's Oncology Group	National Cancer Institute (NCI)
Leukemia	Y			CHILD	ALL	COMPLETED	NO		NCT01511575	AAML12B3|COG-AAML12B3|AAML12B3|NCI-2012-00111		Studying Biomarker Expression in Samples From Patients With Down Syndrome and Acute Myeloid Leukemia or Other Transient Myeloproliferative Disorder	https://clinicaltrials.gov/study/NCT01511575	RATIONALE: Studying samples of blood, tissue, and bone marrow from patients with cancer in the laboratory may help doctors learn about changes that occur in RNA and identify biomarkers related to cancer. PURPOSE: This research trial studies RNA samples from patients with Down syndrome and acute myeloid leukemia or other transient myeloproliferative disorder.	GENETIC: RNA analysis|GENETIC: reverse transcriptase-polymerase chain reaction|OTHER: laboratory biomarker analysis	Gene expression levels between DS AMKL and non-DS AMKL patients			OBSERVATIONAL	Observational Model: |Time Perspective: p		60	2012-02	2016-05-01	2016-05-01	0	2012-01-18		2016-05-17	NETWORK	Children's Oncology Group	National Cancer Institute (NCI)
Down Syndrome|Trisomy 21	Y			CHILD, ADULT	ALL	COMPLETED	YES		NCT01821300	12-009233|1R01HD071981-01A1		Down Syndrome Metabolic Health Study	https://clinicaltrials.gov/study/NCT01821300	The purpose of this research study is to determine which measures best capture cardiovascular disease (CVD) risk and type 2 diabetes (T2DM) risk in children and adolescents with Down syndrome (DS). We hypothesize that DS is associated with worse cardiometabolic risk factors for a given body mass index compared to controls. This difference arises at least in part, from increased fat tissue.		Non-HDL Cholesterol, Non-HDL cholesterol measured via fasting blood draw, Study Visit 1|Lipid Subparticles, Lipoprotein subclass particle analysis run on samples from fasting blood drawn Study Visit 1., Study Visit 1|Lipid Subparticles (Size), Lipoprotein subclass particle analysis run on samples from fasting blood drawn Study Visit 1., Study Visit 1|Insulin Resistance, Insulin Resistance (HOMA-I…	Health Related Quality of Life - PedsQL, Caregiver-perception of his/her child's health-related QOL was assessed with the use of the parent-proxy report of the Pediatric Quality of Life Inventory (PedsQL) Version 4.0. Sub-scale scores are converted to a 0-100 scale so that greater scores indicate better QOL. Scale scores are computed as the sum of the items divided by the number of items answered…		OBSERVATIONAL	Observational Model: |Time Perspective: p		257	2013-02	2017-08-25	2017-08-25	0	2013-04-01	2019-01-09	2019-07-31	OTHER	Children's Hospital of Philadelphia	National Institutes of Health (NIH)|Eunice Kennedy Shriver National Institute of Child Health and Human Development (NICHD)	Children's National Medical Center, Washington, District of Columbia, 20010, United States|The Children's Hospital of Philadelphia, Philadelphia, Pennsylvania, 19104, United States	Study Protocol and Statistical Analysis Plan, https://cdn.clinicaltrials.gov/large-docs/00/NCT01821300/Prot_SAP_000.pdf
Acute Myeloid Leukemia|Down Syndrome|Myelodysplastic Syndrome|Myeloid Leukemia Associated With Down Syndrome|Myeloproliferative Neoplasm	Y			CHILD	ALL	ACTIVE_NOT_RECRUITING	NO		NCT02521493	AAML1531|NCI-2015-00324|AAML1531|s16-01673|AAML1531|AAML1531|U10CA180886		Response-Based Chemotherapy in Treating Newly Diagnosed Acute Myeloid Leukemia or Myelodysplastic Syndrome in Younger Patients With Down Syndrome	https://clinicaltrials.gov/study/NCT02521493	This phase III trial studies response-based chemotherapy in treating newly diagnosed acute myeloid leukemia or myelodysplastic syndrome in younger patients with Down syndrome. Drugs used in chemotherapy work in different ways to stop the growth of cancer cells, either by killing the cells, by stopping them from dividing, or by stopping them from spreading. Response-based chemotherapy separates pa…	DRUG: Asparaginase|DRUG: Asparaginase Erwinia chrysanthemi|DRUG: Cytarabine|DRUG: Daunorubicin Hydrochloride|DRUG: Etoposide|OTHER: Laboratory Biomarker Analysis|DRUG: Mitoxantrone Hydrochloride|DRUG: Thioguanine	Event-free survival (EFS), The Kaplan-Meier method will be used to estimate 2-year EFS defined as the time from the end of Induction I to failure to achieve remission at the end of Induction II, relapse, occurrence of a second malignancy, or death., Up to 2 years from study entry		Mean length on protocol therapy, The mean number of days patients spent on protocol therapy., Up to 6 months from study entry|Proportion of patients with an early death, The proportion of patients experiencing an early death in the first month., Up to 1 month from study entry|Overall survival (OS), The Kaplan-Meier method will be used to estimate 2-year OS defined as the time from the end of Indu…	INTERVENTIONAL	Allocation: NON_RANDOMIZED|Intervention Model: PARALLEL|Masking: NONE|Primary Purpose: TREATMENT	PHASE3	280	2015-12-23	2024-06-30	2025-07-04		2015-08-13		2024-08-09	NETWORK	Children's Oncology Group	National Cancer Institute (NCI)	Children's Hospital of Alabama, Birmingham, Alabama, 35233, United States|Providence Alaska Medical Center, Anchorage, Alaska, 99508, United States|Banner Children's at Desert, Mesa, Arizona, 85202, United States|Phoenix Childrens Hospital, Phoenix, Arizona, 85016, United States|Arkansas Children's Hospital, Little Rock, Arkansas, 72202-3591, United States|Kaiser Permanente Downey Medical Center,…
Down Syndrome	Y			CHILD, ADULT	ALL	WITHDRAWN	NO		NCT03087500	206522		Physiological Abnormalities Associated With Down Syndrome	https://clinicaltrials.gov/study/NCT03087500	The overall goal of this study is to evaluate biomarkers of oxidative stress, mitochondrial function, and DNA methylation (epigenetics) in order to determine the extent to which these biomarkers are related to cognitive, behavioral and adaptive function in Down Syndrome. The inter-relationship between measurable biomarkers and functional/cognitive abilities will move beyond genetics to provide un…		Microbiome Analysis, Stool will be collected for Microbiome Analysis on cases and controls, 2 years|Mitochondrial Function Analysis, The Seahorse XR extracellular flux analyzer will be used to measure mitochondrial function in cases and controls, 2 years|Oxidative Stress Analysis, Thiol measurements will be collected and analyzed between cases and controls, 2 years|Immune Function, Salivary measu…			OBSERVATIONAL	Observational Model: |Time Perspective: p		0	2017-10	2019-09-01	2019-12-01		2017-03-22		2021-08-03	OTHER	University of Arkansas	Down Syndrome Research Foundation|Arkansas Children Research Institute
Down Syndrome|Intellectual Disability	Y			CHILD, ADULT, OLDER_ADULT	ALL	RECRUITING	NO		NCT05767203	BioJeL	BioJeL	Genetic Markers and Biomarkers in Patients With Intellectual Disabilities of Genetic Origin	https://clinicaltrials.gov/study/NCT05767203	Analyze genetic and biological markers in patients with Intellectual Deficiencies (ID) of genetic origin in order to better understand the mechanisms of modified genes, cellular mechanisms, pathways involved in different disorders , complications and pathologies associated with ID of genetic origin.	OTHER: Biological samplings	Identification of biomarkers in blood, Analysis of biomarkers from blood samples taken during the visit, 10 years|Identification of biomarkers from skin samples, Analysis of biomarkers from skin samples taken during the visit, 10 years			INTERVENTIONAL	Allocation: NA|Intervention Model: SINGLE_GROUP|Masking: NONE|Primary Purpose: BASIC_SCIENCE	NA	2000	2022-09-01	1932-09-01	1932-12-31		2023-03-14		2023-03-14	OTHER	Institut Jerome Lejeune		Institut J√©r√¥me Lejeune, Paris, 75015, France
Down Syndrome	Y			CHILD	MALE	RECRUITING	NO		NCT06279208	2023-A00272-43	PEPS	Phosphoproteomic Profile of Children With Down Syndrome	https://clinicaltrials.gov/study/NCT06279208	One of the major causes of cognitive disorders limiting the learning abilities of children with Down's syndrome is excess activity of the DYRK1A protein kinase, whose gene is located on chromosome 21. Consequently, variations in the level of phosphorylation, and hence activity, of DYRK1A target proteins involved in synaptic transmission, could identify mechanisms underlying these cognitive disord…	BIOLOGICAL: Blood sample	Phosphoproteomic profile, The main objective is to determine a phosphoproteomic signature characteristic of the pathophysiological state of trisomy 21. Plasma protein phosphorylation profiles will be analyzed using the Proteas Bioanalytics Inc. platform on blood samples taken from children with trisomy 21, and compared with the phosphorylation profiles of children without trisomy 21 of the same a…	Identification of brain proteins, To determine whether the phosphoproteomic profiles characteristic of trisomy 21 make it possible to identify brain proteins (exosomes),, 6 months|Impact of environnement on phosphoproteomic profile, To determine whether the differences potentially observed between the phosphoproteomic profiles of children with and without trisomy 21 correlate with the biological …		OBSERVATIONAL	Observational Model: |Time Perspective: p		60	2024-03-18	2024-09-01	2024-09-01		2024-02-28		2024-07-10	INDUSTRY	Perha Pharmaceuticals	Proteas Bioanalytics|G√∂teborg University	CHU Grenoble, Grenoble, France|Medilab, La Ch√¢taigneraie, France|Hospices Civils de Lyon, Lyon, France|Medilab, Niort, France|Institut J√©r√¥me Lejeune, Paris, France|Medilab, Parthenay, France|CHU Rennes, Rennes, France|CHU Saint-Etienne, Saint-Etienne, France
Cardiovascular Diseases|Heart Diseases|Defect, Congenital Heart|Aortic Valve Stenosis|Transposition of Great Vessels|Ductus Arteriosus, Patent|Heart Septal Defects, Atrial|Heart Septal Defects, Ventricular|Down Syndrome|Tetralogy of Fallot|Pulmonic Stenosis|Coarctation of Aorta			Y	CHILD, ADULT, OLDER_ADULT	MALE	COMPLETED	NO		NCT00005190	1068|R01HL039052		Reproduction and Survival After Cardiac Defect Repair	https://clinicaltrials.gov/study/NCT00005190	To create a registry of all Oregon children undergoing surgical repair of congenital heart disease since 1958 in order to determine mortality, morbidity, and disability after surgery and to assess the safety of pregnancy in women with corrected congenital heart disease and the risk of prematurity and occurrence of congenital heart defects in offspring.					OBSERVATIONAL	Observational Model: |Time Perspective: p			1986-07		1998-12-01		2000-05-26		2016-02-18	NIH	National Heart, Lung, and Blood Institute (NHLBI)
Down Syndrome|Chromosome Abnormalities			Y	CHILD, ADULT	FEMALE	UNKNOWN	NO		NCT00006445	NICHD-0511|1 RO1 HD37523		Down Syndrome - Comparison of Screening Methods in the 1st and 2nd Trimesters	https://clinicaltrials.gov/study/NCT00006445	Too much or too little genetic information (chromosome material) can cause abnormal development of the fetus or death. Each year approximately 2.5 million pregnant women are screened for Down Syndrome using invasive screening methods (amniocentesis or chorionic villus sampling). This 11 center study of 38,000 women will compare the accuracy of the several non-invasive tests in the first and secon…	PROCEDURE: Ultrasound|PROCEDURE: Serum screen				INTERVENTIONAL	Allocation: NON_RANDOMIZED|Intervention Model: SINGLE_GROUP|Masking: NONE|Primary Purpose: DIAGNOSTIC	NA	38000					2000-11-06		2007-02-22	NIH	Eunice Kennedy Shriver National Institute of Child Health and Human Development (NICHD)		University of Colorado Health Sciences Center, Denver, Colorado, 80262, United States|New England Medical Center, Boston, Massachusetts, 02111, United States|William Beaumont Hospital Research Institute, Royal Oak, Michigan, 48073-6769, United States|Montefiore Medical Center, Bronx, New York, 10461, United States|New York University School of Medicine, New York, New York, 10016, United States|Mo…
Down Syndrome			Y	ADULT, OLDER_ADULT	FEMALE	COMPLETED	NO		NCT00287417	3032		Early Ultrasound and Maternal Biochemical Markers to Evaluate the Risk of Down Syndrome During the First Trimester	https://clinicaltrials.gov/study/NCT00287417	The aim of the study is to evaluate the risk of Down syndrome during the first trimester of the pregnancy. The risk assessment is evaluated using early ultrasound and maternal biochemical markers.	DEVICE: echography|OTHER: blood sample				OBSERVATIONAL	Observational Model: |Time Perspective: p		20000	2003-07		2011-02-01		2006-02-06		2011-05-16	OTHER	University Hospital, Strasbourg, France		D√©partement de Gyn√©cologie-Obst√©trique, H√¥pital de Hautepierre, H√¥pitaux Universitaires de Strasbourg, Strasbourg, Alsace, 67098, France|Service de Gyn√©cologie-Obst√©trique, SIHCUS, CMCO, Strasbourg, Alsace, 67303, France|Centre Hospitalier, Belfort, 90000, France|Centre M√®re et Enfant LE PARC, Service de Gyn√©cologie Obst√©trique, Colmar, 68024, France|Centre de P√©rinatalit√©, H√¥pital C…
Pregnancy			Y	ADULT, OLDER_ADULT	FEMALE	COMPLETED	NO		NCT00342069	999905067|05-HG-N067		Prevalence of Ambivalence Regarding Prenatal Testing	https://clinicaltrials.gov/study/NCT00342069	This study will examine how women think and feel about prenatal testing (amniocentesis and chorionic villus sampling), how those thoughts and feelings change over time, and how they contribute to the decision whether or not to undergo prenatal testing. Prenatal diagnostic testing is offered to pregnant women at increased risk of carrying a baby affected with a genetic or chromosomal abnormality. …					OBSERVATIONAL	Observational Model: |Time Perspective: p			2004-12-17		2007-12-10		2006-06-21		2017-07-02	NIH	National Human Genome Research Institute (NHGRI)		Georgetown University, Washington, D.C., District of Columbia, 20007-2197, United States|Johns Hopkins University, Baltimore, Maryland, 21205, United States|Abbott Northwestern Hospital, Minneapolis, Minnesota, 55407, United States|Genetic Counsel Program, Binghamton, New York, 13905, United States|University of Utah, Salt Lake City, Utah, 84112, United States|Eastside Maternal Fetal Medicine, Be…
Pregnancy			Y	CHILD, ADULT	FEMALE	COMPLETED	NO		NCT00686062	H8937-16337|AHRQ Grant # R18-HS10214		Evaluation of a Decision Assisting Tool for Prenatal Testing	https://clinicaltrials.gov/study/NCT00686062	This is a randomized study of an interactive, computerized descision-assisting tool for prenatal testing decision making (PT Tool) versus standard educational booklets distributed to all pregnant women by the State of California (control). We hypothesize that, compared to controls, women randomized to view PT Tool will have greater knowledge about prenatal testing and its potential outcomes and b…	OTHER: Control - computerized age-appropriate prenatal testing educational brochure|OTHER: PT Tool - interactive, computerized, prenatal testing decision tool				INTERVENTIONAL	Allocation: RANDOMIZED|Intervention Model: PARALLEL|Masking: SINGLE (INVESTIGATOR)|Primary Purpose:	NA	494	2001-04	2003-04-01	2004-04-01	1.00274	2008-05-29		2008-05-29	OTHER	University of California, San Francisco	Agency for Healthcare Research and Quality (AHRQ)	UCSF, San Francisco, California, 94143, United States
Down Syndrome (Trisomy 21)|Edwards Syndrome (Trisomy 18)|Patau Syndrome (Trisomy 13)|Turner Syndrome			Y	ADULT, OLDER_ADULT	FEMALE	COMPLETED	NO		NCT00770458	SQNM-Trisomy21-0100		Non-Invasive Screening for Fetal Aneuploidy: A New Maternal Plasma Marker	https://clinicaltrials.gov/study/NCT00770458	Validate that circulating cell free fetal nucleic acid can be used to identify a direct marker for fetal aneuploidy, particularly fetal Down Syndrome (DS), that is better than surrogate markers.		Compare investigational assay results for Down Syndrome to standard of care results., 3 months			OBSERVATIONAL	Observational Model: |Time Perspective: p		1000	2008-06	2009-10-01	2009-12-01	0.167123	2008-10-10		2010-01-06	INDUSTRY	Sequenom, Inc.		UCSD Fetal Care & Genetics Center, La Jolla, California, 92037, United States|San Diego Perinatal Center, San Diego, California, 92123, United States|Obstetrix Medical Group of San Jose, San Jose, California, 95008, United States|Obstetrix Medical Group of Colorado, Denver, Colorado, 80218, United States|Women & Infants, Providence, Rhode Island, 02903, United States|A.R.U.P., Salt Lake City, Uta…
Down Syndrome|Edwards Syndrome			Y	ADULT, OLDER_ADULT	FEMALE	COMPLETED	NO		NCT00847990	SQNM-T21-301		Non-Invasive Screening for Fetal Aneuploidy	https://clinicaltrials.gov/study/NCT00847990	The purpose of this study is to determine if a laboratory test developed by the Sequenom Center for Molecular Medicine (SCMM) that uses a new marker found in the mother's blood can better identify pregnancies that have a child with a chromosome abnormality such as Down syndrome (Trisomy 21), Edwards syndrome (Trisomy 18), or other chromosome abnormality.	OTHER: Maternal blood screening test for fetal aneuploidy	Validate the prenatal aneuploidy LDT with blood samples from pregnant women who are undergoing invasive prenatal diagnosis, During the 1st and 2nd trimester of pregnancy			OBSERVATIONAL	Observational Model: |Time Perspective: p		5000	2009-03	2011-04-01	2011-08-01	0.334247	2009-02-20		2011-09-05	INDUSTRY	Sequenom, Inc.	Obstetrix	Desert Good Samaritan Hospital, Mesa, Arizona, 85202, United States|Banner Good Samaritan Hospital, Phoenix, Arizona, 85006, United States|Phoenix Perinatal Associates, Phoenix Arizona Clinic, Phoenix, Arizona, 85014, United States|Obstetric Perinatal Clinic Tucson (WOMB), Tucson, Arizona, 85712, United States|Fetal Diagnostic Center, Laguna Hills, California, 92653, United States|Long Beach Memo…
Down Syndrome|Trisomy 21			Y	ADULT, OLDER_ADULT	FEMALE	COMPLETED	NO		NCT00877292	09-0004	RNA	A New Prenatal Blood Test for Down Syndrome	https://clinicaltrials.gov/study/NCT00877292	The study will examine the sensitivity and specificity of a circulating cell-free nucleic acid test (DNA/RNA) to identify Down syndrome between about 10 weeks and 21 weeks 6 days gestation. In addition, the new test may be used to identify trisomy 13 and 18 as part of a more complete laboratory developed test. We hypothesize that the new circulating cell-free fetal NA-based test will accurately a…		The RNA study is an observational trial whose primary aim is to document the performance (sensitivity and specificity) of a laboratory developed test (LDT), using fetal nucleic acid in maternal plasma to identify Down syndrome in early pregnancy., Within 1st and 2nd trimesters	The secondary aim is to develop a sample bank to allow documentation of subsequent improvements in the existing LDT or documenting performance of new methodologies., Late1st and early 2nd trimesters		OBSERVATIONAL	Observational Model: |Time Perspective: p		4664	2009-02	2011-01-01	2011-05-01	0.328767	2009-04-07		2015-06-03	OTHER	Women and Infants Hospital of Rhode Island	Sequenom, Inc.	University of Alabama at Birmingham, Birmingham, Alabama, 35233, United States|Cedars-Sinai Medical Center, Los Angeles, California, 90048, United States|Yale University School of Medicine, New Haven, Connecticut, 06520, United States|Northwestern University, FSM, Chicago, Illinois, 60611, United States|University of Iowa Hospitals and Clinics, Iowa City, Iowa, 52242, United States|Brigham and Wo…
Down Syndrome (Trisomy 21)|Edward's Syndrome (Trisomy 18)|Patau Syndrome (Trisomy 13)|Klinefelter Syndrome (47, XXY)|and Other Chromosome|Abnormalities.			Y	ADULT, OLDER_ADULT	FEMALE	UNKNOWN	NO		NCT00891852	110106-1		Non-Invasive Determination of Fetal Chromosome Abnormalities	https://clinicaltrials.gov/study/NCT00891852	The overall significance of this study is to develop a laboratory developed test (LDT) to use a new marker in the maternal blood to better identify pregnancies that have a child with a chromosome abnormality such as Down syndrome (trisomy 21), Edward's syndrome (trisomy 18), Patau syndrome (trisomy 13), Klinefelter syndrome, (47, XXY), and other chromosome abnormalities. Accomplishing that task w…					OBSERVATIONAL	Observational Model: |Time Perspective: p		1000	2009-01	2009-12-01	2009-12-01		2009-05-01		2009-05-01	INDUSTRY	Lenetix Medical Screening Laboratory		Maryland Perinatal Associates, Rockville, Maryland, 20850, United States|Atlantic Maternal Fetal Medicine, Moristown, New Jersey, 07960, United States|Winthrop University Hospital, Mineola, New York, 11501, United States|Elite Women's Health, New Hyde Park, New York, 11042, United States|Columbia University, NewYork-Presbyterian Hospital, New York, New York, 10022, United States|New York Perinata…
Pregnancy|Aneuploidy|Down Syndrome|Edwards Syndrome			Y	ADULT, OLDER_ADULT	FEMALE	COMPLETED	NO		NCT00971334	SQNM-T21-202		Noninvasive Screening for Fetal Aneuploidy: A New Maternal Plasma Marker	https://clinicaltrials.gov/study/NCT00971334	The purpose of this study is to collect samples for the purpose of developing a prenatal aneuploid test using circulating cell free fetal (ccff) nucleic acid from blood samples from pregnant women who have a high-risk pregnancy undergoing invasive prenatal diagnosis by chorionic villus sampling (CVS) and/or genetic amniocentesis. The results of the ccff aneuploid test will be compared to the chro…					OBSERVATIONAL	Observational Model: |Time Perspective: p		2502	2009-08	2011-09-01	2011-12-01	0.249315	2009-09-03		2012-02-17	INDUSTRY	Sequenom, Inc.	PRA Health Sciences	University of South Alabama, Mobile, Alabama, 36604-3302, United States|Grossmont Center for Clinical Research, La Mesa, California, 91942, United States|IGO, San Diego, California, 92121, United States|San Diego Perinatal Center, San Diego, California, 92123, United States|Women's Healthcare at Frost Street, San Diego, California, 92123, United States|Poway Womens Care, San Diego, California, 92…
Down Syndrome|Aneuploidy			Y	CHILD, ADULT, OLDER_ADULT	FEMALE	COMPLETED	NO		NCT01052688	SQNM T21-305	CHARMM-AP	Noninvasive Screening for Affected Pregnancies: Assay Development & Optimization in Affected Pregnancies	https://clinicaltrials.gov/study/NCT01052688	To collect samples for the purpose of developing and optimizing an in vitro noninvasive prenatal diagnostic (NIPD) test. The NIPD test employs circulating cell free (ccff) DNA extracted from whole blood samples collected from women who are pregnant with a fetus previously determined to have a chromosomal abnormality. The NIPD result will be compared to the standard test results obtained from othe…	OTHER: Maternal blood draw of 30 to 50ml	NIPD result compared to standard test results, Result of NIPD test will be compared to the standard test results obtained by karyotype, FISH, QF-PCR, and/or commerical NIPD result., baseline			OBSERVATIONAL	Observational Model: |Time Perspective: p		150	2009-11	2021-08-31	2021-08-31	0	2010-01-20		2021-09-20	INDUSTRY	Sequenom, Inc.		Perinatal Care Associates, Phoenix, Arizona, 85013, United States|St. Joseph's Hospital and medical Center, Phoenix, Arizona, 85013, United States|Sharp Grossmount, San Diego, California, 91944, United States|IGO, San Diego, California, 92121, United States|San Diego Perinatal Center, San Diego, California, 92123, United States|Women's Healthcare at Frost Street, San Diego, California, 92123, Uni…
Trisomy 21 - Translocation			Y	ADULT, OLDER_ADULT	FEMALE	COMPLETED	NO		NCT01118507	AOM 09071|2009-A00908-49	SEQ21	Trisomy of Chromosome 21 Diagnosis by High Output Sequencing	https://clinicaltrials.gov/study/NCT01118507	Demonstrate that the High output shotgun sequencing of the foetal DNA in the maternal blood could allow a complete discrimination between the mothers of a trisomic fetus 21 or a DISOMIQUE foetus 21 from the first quarter of the pregnancy, and so to obtain a reliable alternative in invasive procedure.		The diagnostic performances of the quantification of the DNA resulting from the chromosome 21 by High output shotgun sequencing, The diagnostic performances(sensibility and specificity)of the quantification of the DNA resulting from the chromosome 21 by High-througput shotgun sequencing will be estimated in comparison with the results of the traditional cytogenetics obtained by culture of amniocy…	The time necessary for the treatments of samples:, this one will be estimated at the time means necessities to treat ten first ones and the last ten takings of the study, 24 MONTHS|The cost by taking., The cost in euro of the high output shotgun sequencing for one blood sample, 24 MONTHS|The repeatability of the quantification:, this will be made by the realization of a double quantification, bli…		OBSERVATIONAL	Observational Model: |Time Perspective: p		976	2010-03	2013-09-01	2013-10-01	0.0821918	2010-05-06		2014-01-03	OTHER	Assistance Publique - H√¥pitaux de Paris		Necker Enfants Malades, Paris, 75015, France|Chi Poissy St Germain, Poissy, 78300, France
Pregnant Women|Prenatal Care			Y	ADULT, OLDER_ADULT	FEMALE	COMPLETED	NO		NCT01122524	ART-0006	MELISSA	MatErnal BLood IS Source to Accurately Diagnose Fetal Aneuploidy	https://clinicaltrials.gov/study/NCT01122524	The primary objective of this study is to determine the performance characteristics (sensitivity and specificity) of the Verinata Health Test to detect fetal Trisomy 21 (T21) compared to karyotype results obtained by amniocentesis or chorionic villus sampling (CVS). Secondary objectives are to assess performance of the test to detect male gender (XY) and other less common aneuploidies (Trisomy 13…		Classification of fetal status as affected or not affected for Trisomy 21 based on Artemis Health Test on maternal blood., 10 months			OBSERVATIONAL	Observational Model: |Time Perspective: p		10000	2010-06	2011-09-01	2011-10-01	0.0821918	2010-05-13		2011-10-10	INDUSTRY	Verinata Health, Inc.		Center for Fetal Medicine, Los Angeles, California, 90048, United States|San Francisco Perinatal Associates, San Francisco, California, 94109, United States|Women's Clinic of Northern Colorado, Fort Collins, Colorado, 80524, United States|Visions Clinical Research, Boynton Beach, Florida, 33437, United States|OB/Gyn Specialists of the Palm Beaches, West Palm Beach, Florida, 33401, United States|N…
Pregnancy|Down Syndrome			Y	ADULT, OLDER_ADULT	FEMALE	COMPLETED	NO		NCT01176019	NIH-291		An Interactive Informed Consent and Education Program for Pregnant Women	https://clinicaltrials.gov/study/NCT01176019	The purpose of this study is to determine whether an interactive education program for prenatal testing is effective in improving pregnant women's understanding of and expectations towards prenatal screening and diagnosis.	DEVICE: Information about Prenatal Screening and Diagnosis	Difference in understanding/knowledge gain as compared to control, Open-ended and T/F questionnaire designed to determine if the ArchieMD Interactive Informed Consent and Education Program for Pregnant Women improves understanding and expectations of prenatal screening and diagnostic tests in a group of pregnant women patients., Post-test and 2 week follow-up	eHEALS, The eHEALS is a self-report tool that can be administered by a health professional and is based on an individual's perception of her or his own skills and knowledge within each measured domain. The instrument is designed to provide a general estimate of consumer eHealth-related skills that can be used to inform clinical decision making and health promotion planning with individuals or spe…		INTERVENTIONAL	Allocation: RANDOMIZED|Intervention Model: PARALLEL|Masking: DOUBLE (PARTICIPANT, INVESTIGATOR)|Primary Purpose: HEALTH_SERVICES_RESEARCH	PHASE1	150	2010-08	2011-03-01	2011-03-01	0	2010-08-05		2014-11-07	OTHER	Northwestern University	ArchieMD	Northwestern Memorial Faculty Foundation (NMFF), Chicago, Illinois, 60611, United States|Northwestern Memorial Hospital (NMH), Chicago, Illinois, 60611, United States
Aneuploidy|Trisomy 21			Y	ADULT	FEMALE	COMPLETED	NO		NCT01256606	TT001		Prenatal Test for Fetal Aneuploidy Detection	https://clinicaltrials.gov/study/NCT01256606	The purpose of this study is to develop and evaluate a blood test for pregnant women for detection of fetal aneuploidy.		Comparison of blood test to results from chorionic villus sampling or amniocentesis for fetal aneuploidy detection, Circulating genomic material from maternal blood will be quantified using biochemical techniques to determine the presence of fetal aneuploidy. The results obtained from analysis of circulating genomic material will be compared to the karyotype results from chorionic villus sampling…			OBSERVATIONAL	Observational Model: |Time Perspective: p		4000	2010-08	2011-11-01	2011-11-01	0	2010-12-08		2013-01-10	INDUSTRY	Roche Sequencing Solutions		East Bay Perinatal Medical Associates, Oakland, California, 94609, United States|Prenatal Diagnosis of Northern California, Sacramento, California, 95815, United States|University of California - San Diego, San Diego, California, 92121, United States|University of California - San Francisco, San Francisco, California, 94122, United States|Atlanta Perinatal Consultants, Atlanta, Georgia, 30342, Un…
Infertility|Miscarriage			Y	ADULT	FEMALE	TERMINATED	NO		NCT01332643	Reprogenetics-02		Preimplantation Genetic Diagnosis (PGD) by Array Comparative Genome Hybridization (CGH) and Blastocyst Biopsy	https://clinicaltrials.gov/study/NCT01332643	This study evaluates the effect of single embryo transfer (SET) with and without array CGH for the evaluation of the complete chromosome complement of the blastocyst. Patients will be allocated at random into two groups. The control group will consist of patients in which one embryo will be replaced on day 5 based on morphological and developmental characteristics, and the other embryos reaching …	GENETIC: Preimplantation Genetic Diagnosis	Implantation rate, number of embryos implanted divided by number of embryos replaced. An embryo implanted is measured as a fetal sac by ultrasound observation., three weeks after embryo replacement	miscarriage rate, lost pregnancies, defined as pregnancies with an observed fetal sac that did not progressed to third trimester., up to the end of second trimester|Pregnancy rate per transfer, pregnancy defined as the presence of a fetal sac. Pregancy rate per transfer defined as pregnancies divided by patients with a replacement of embryos., three weeks after implantation|Pregnancy rate per ret…		INTERVENTIONAL	Allocation: RANDOMIZED|Intervention Model: PARALLEL|Masking: DOUBLE (PARTICIPANT, OUTCOMES_ASSESSOR)|Primary Purpose: TREATMENT	PHASE3	120	2011-04	2012-08-01	2012-09-01		2011-04-11		2012-05-30	INDUSTRY	Reprogenetics	Reprogenetics Lationoamerica S.A.C, Lima, Peru|Pranor S.R.L., Lima, Peru|Yale University|McGill University	Pranor, Lima, Peru
Pregnancy			Y	ADULT	FEMALE	TERMINATED	NO		NCT01387776	B-PRN-10-01	PlGF	Detecting Early Onset Pre-eclampsia and Use of Placental Growth Factor (PlGF) for Marker of Trisomy 21	https://clinicaltrials.gov/study/NCT01387776	This is a study for the evaluation of the benefits of 1 st Trimester risk markers in detecting Early Onset Pre-eclampsia and the use of the Placental Growth factor(PIGF) as a potential marker for Trisomy 21 and other aneuploidies. Aim of this prospective nonprofit study is to analyze the benefits of early onset pre eclampsia risk assessment in the 1st trimester (measuring biochemical markers \[PI…		levels of Placental Protein 13 (PP13) , PIGF, PAPP-A, PIBF, levels of PP13, PIGF, PAPP-A will de considered in association with Doppler ultrasound and standardised blood pressure measurements to see if they can be used as early risk markers in patients having a delivery before 34 weeks gestation, 6-13.6 wks gestation			OBSERVATIONAL	Observational Model: |Time Perspective: p		370	2012-06	2015-06-01	2015-06-01		2011-07-06		2015-07-28	INDUSTRY	Clinique Ovo		OVO Pr√©natal, Montreal, Quebec, H4P2S4, Canada
Down Syndrome|Fetal Aneuploidy			Y	ADULT, OLDER_ADULT	FEMALE	RECRUITING	NO		NCT01429389	SQNM-T21-107		Specimen Collection From Pregnant Women at Increased Risk for Fetal Aneuploidy	https://clinicaltrials.gov/study/NCT01429389	The specimen collection is designed for the purpose of the development of a noninvasive prenatal test for T21.					OBSERVATIONAL	Observational Model: |Time Perspective: p		2000	2011-05	2024-12-01	2025-03-01		2011-09-07		2023-08-09	INDUSTRY	Sequenom, Inc.		University of Alabama Birmingham, Birmingham, Alabama, 35294, United States|Cedars-Sinai Medical Center, Los Angeles, California, 90048, United States|Sharp-Rees Stealy Medical Group, San Diego, California, 92101, United States|UCSD, San Diego, California, 92121, United States|Women's Health Care Research, San Diego, California, 92123, United States|Specialty Obstetrics of San Diego, San Diego, C…
Trisomy 21			Y	ADULT	FEMALE	COMPLETED	NO		NCT01511458	TD007	NEXT	Non-invasive Chromosomal Examination of Trisomy Study	https://clinicaltrials.gov/study/NCT01511458	The purpose of this blinded, multi-center, prospective, case-controlled study is to compare the Ariosa Harmony‚Ñ¢ Prenatal Test for trisomy 21 detection with a standard first-trimester prenatal screening test consisting of serum screening (PAPP-A,free beta-hCG \[Œ≤-hCG\] or total hCG) and a nuchal translucency (NT) measurement (i.e. combined first trimester screening) in a general screened popula…		Difference in sensitivity and specificity of Ariosa Harmony‚Ñ¢ Prenatal Test (AUCt) and combined first-trimester screening for detection of T21., Enrollment to delivery			OBSERVATIONAL	Observational Model: |Time Perspective: p		18955	2012-03	2013-11-01	2014-05-01	0.49589	2012-01-18		2014-07-14	INDUSTRY	Roche Sequencing Solutions	Perinatal Quality Foundation: Nuchal Translucency Quality Review	Tucson Medical Center, Tucson, Arizona, 85712, United States|East Bay Perinatal Associates, Oakland, California, 94609, United States|Stanford University, Palo Alto, California, 94305-5317, United States|Perinatal Diagnostic Center, Riverside, California, 92501, United States|University of California San Diego, San Diego, California, 92037-1300, United States|California Pacific Medical Center, Sa…
Trisomy 13|Trisomy 18|Trisomy 21|Aneuploidy			Y	CHILD, ADULT, OLDER_ADULT	FEMALE	TERMINATED	NO		NCT01545674	GSN012B|1R44HD062114	PreNATUS	Prenatal Non-invasive Aneuploidy Test Utilizing SNPs Trial	https://clinicaltrials.gov/study/NCT01545674	This prospective blinded study will assess the diagnostic capability of an informatics enhanced SNP based technology (Parental Support) to identify pregnant women who are carrying a fetus with an aneuploidy from fee floating DNA in the maternal blood.	PROCEDURE: Blood Draw	Sensitivity and Specificity of the test to diagnose aneuploidy in a fetus at chromosomes 13, 18, 21, X and Y., The primary objective is to determine the diagnostic capability of the test to detect autosomal aneuploidy (chromosomes 13, 18, 21) and sex aneuploidy (X and Y)., Between first trimester screening (10-14 weeks GA) and invasive testing (amniocentesis or CVS).			OBSERVATIONAL	Observational Model: |Time Perspective: p		937	2012-01	2014-04-01	2023-03-01		2012-03-07		2023-03-23	INDUSTRY	Natera, Inc.	Columbia University|George Washington University|Eunice Kennedy Shriver National Institute of Child Health and Human Development (NICHD)	University of Alabama, Birmingham, Alabama, 35233, United States|Cedars-Sinai Medical Center, Los Angeles, California, 90048, United States|California Pacific Medical Center, San Francisco, California, 94110, United States|Stanford University, Stanford, California, 94305, United States|Yale University, New Haven, Connecticut, 06510, United States|University of Miami, Miami, Florida, 33136, United…
Down Syndrome|Fetal Aneuploidy			Y	ADULT	FEMALE	COMPLETED	NO		NCT01555346	SQNM-T21-304		Clinical Evaluation of the SEQureDx T21 Test In High Risk Pregnancies	https://clinicaltrials.gov/study/NCT01555346	Whole blood samples will be collected from high-risk pregnant women to validate the clinical performance of the SEQureDx Trisomy 21 Test.		Clinical Assay Performance, Each subject will provide a single blood sample prior to undergoing an amniocentesis/CVS that will be processed to plasma and stored frozen until the end of the study. Frozen plasma samples will then be analyzed using the SEQureDx Trisomy Test and the sensitivity and specificity of the assay will be determined by comparing the plasma test results to the fetal karyotypi…	Subject selection bias assessment, All subjects that enter the study are at high risk for fetal aneuploidy. However, sensitivity and specificity of the assay will be based upon those subjects that have a confirmed fetal karyotype obtained by amniocentesis/CVS. Subject selection bias assessment will be done by comparing SEQureDx Trisomy T21 Test results between women who agree to undergo an invasi…		OBSERVATIONAL	Observational Model: |Time Perspective: p		3062	2012-03	2014-10-01	2015-12-01	1.16712	2012-03-15		2016-04-20	INDUSTRY	Sequenom, Inc.		University of South Alabama, Mobile, Alabama, 36604-3302, United States|Visions Clinical Research Tuscon, Tucson, Arizona, 85712, United States|Obstetrix Medical Group of California, Campbell, California, 95008, United States|Long Beach Memorial Medical Center, Long Beach, California, 90806, United States|Cedars-Sinai Medical Center, Los Angeles, California, 90048, United States|San Gabriel Valle…
Chromosome 13 Aneuploidy|Chromosome 18 Aneuploidy|Chromosome 21 Aneuploidy|Sex Chromosome Aberrations|Other Microdeletions			Y	ADULT, OLDER_ADULT	ALL	COMPLETED	NO		NCT01574781	GSN012	NIPD	Non-invasive Prenatal Diagnostic Validation Study	https://clinicaltrials.gov/study/NCT01574781	The primary purpose of this study is to collect maternal blood samples from pregnant women to develop a non-invasive prenatal diagnostic test based on fetal DNA isolated from maternal blood.	PROCEDURE: Blood draw|PROCEDURE: Cheek swab/Saliva Sampling	Fetal chromosome abnormality from a maternal plasma sample, Maternal plasma will be drawn at the time at which they present while pregnant as long as they are at least 6 weeks along. Additional samples (for confirmation of chromosome makeup) may also be drawn on that fetus when fetal sampling is possible (termination, miscarriage) or on the child at or shortly after birth., From date of initial b…			OBSERVATIONAL	Observational Model: |Time Perspective: p		1781	2011-09	2013-04-01	2013-04-01	0	2012-04-10		2013-07-02	INDUSTRY	Natera, Inc.		Natera, Inc, Redwood City, California, 94063, United States
Aneuploidy|Down Syndrome|Noninvasive Prenatal Screening			Y	ADULT	FEMALE	COMPLETED	NO		NCT01597063	SQNM-T21-303		Clinical Evaluation of the SEQureDx Trisomy Test in Low Risk Pregnancies	https://clinicaltrials.gov/study/NCT01597063	Pregnant women with low risk indicators for fetal chromosomal aneuploidy will be enrolled. Study blood will be collected in the first or second trimester at a scheduled prenatal screening visit, processed to plasma, and stored frozen until analysis. Each pregnancy will be followed until delivery and the birth outcome recorded.	DEVICE: SEQureDx Trisomy Test	Estimate the false positive rate of SEQureDx Trisomy 21 Test, pregnancy outcome			OBSERVATIONAL	Observational Model: |Time Perspective: p		3333	2012-07	2014-02-01	2015-12-01	1.83014	2012-05-11		2016-04-20	INDUSTRY	Sequenom, Inc.		University of South Alabama, Mobile, Alabama, 36604-3302, United States|New Horizon Women's Care, Chandler, Arizona, 85224, United States|Precision Trials, Phoenix, Arizona, 85032, United States|Visions Clinical Research Tuscon, Tucson, Arizona, 85712, United States|Descanso OBGYN, Glendale, California, 91208, United States|Woodglen Medical Group, Glendora, California, 91740, United States|White …
Pregnancy|Down Syndrome|Edwards Syndrome|Patau Syndrome|Turners Syndrome			Y	ADULT, OLDER_ADULT	FEMALE	COMPLETED	NO		NCT01663350	VER-0007	CARE	Comparison of Aneuploidy Risk Evaluations	https://clinicaltrials.gov/study/NCT01663350	This is a prospective, multi-center observational study designed to compare the test results of the Verinata Health Prenatal Aneuploidy Test to results of conventional prenatal screening for fetal chromosome abnormalities in 'all-risk' pregnancies.		Comparison of screen positive rates between investigational testing results and conventional screening results (standard of care)., The primary outcome of this study is the false positive rate of fetal aneuploidy detection for chromosome 21, 18, and 13 by the Verinata Health Prenatal Aneuploidy Test and screen positive rate for fetal trisomy (T21) and trisomy (T18) by conventional prenatal screen…			OBSERVATIONAL	Observational Model: |Time Perspective: p		3000	2012-07	2013-07-01			2012-08-13		2013-07-16	INDUSTRY	Verinata Health, Inc.		West Coast OB/GYN, San Diego, California, United States|AD Williams Laboratory, Atlanta, Georgia, United States|Prentice Women's Hospital, Chicago, Illinois, United States|William Beaumont Hospital, Royal Oak, Michigan, United States|University of Minnesota, Minneapolis, Minnesota, United States|Washington University, St. Louis, Missouri, United States|Desert Perinatal Associates, Las Vegas, Neva…
Trisomy 21			Y	ADULT, OLDER_ADULT	ALL	UNKNOWN	NO		NCT01725438	AOM10123|P100118	ISETTRI21	Non Invasive Prenatal Diagnosis of Trisomy 21 by Genetic Analysis of Circulating Fetal Cells	https://clinicaltrials.gov/study/NCT01725438	The objective of this project is to develop a non-invasive prenatal diagnostic test for trisomy 21 which is reliable, sensitive and cost-effective, and thus, offers an alternative to the currently employed invasive diagnostic tests amniocentesis and chorionic villus sampling. Current prenatal screening methods (blood markers and ultrasound) for trisomy 21 (Down syndrome) detect about 90 % of case…	OTHER: sample blood	non-invasive method of PND of Trisomy 21., Clinical validation of a non-invasive method of PND of Trisomy 21., 9 months			INTERVENTIONAL	Allocation: NA|Intervention Model: SINGLE_GROUP|Masking: NONE|Primary Purpose: DIAGNOSTIC	NA	150	2012-06-19	2017-03-31	2021-12-31		2012-11-12		2021-07-07	OTHER	Assistance Publique - H√¥pitaux de Paris	Institut National de la Sant√© Et de la Recherche M√©dicale, France|Rarecells|University of Paris 5 - Rene Descartes	Hopital de B√©cl√®re, Clamart, 75014, France
Trisomy 21			Y	ADULT	FEMALE	UNKNOWN	NO		NCT01837979	Down syndrome screening	DBS&CFF	Down Syndrome Screening Based on Dried Blood Spots and Cell-free Fetal DNA	https://clinicaltrials.gov/study/NCT01837979	There are 26,600 Down Syndrome newborns every year in China. The economic burden of this disease is 65,000 USD for lifetime of every patient. The common prenatal screening and diagnosis procedure for fetal chromosomal abnormalities in China is maternal serum prenatal screening in second trimester followed by amniocentesis. The detection rate of MSS is 70%-75% with 5% false positive rate. There ar…	PROCEDURE: cell-free fetal DNA	detection rate, Detection rate of trisomy 21 based on dried blood spots and cell-free fetal DNA. Compare the detection rate of screening test on dried blood spots with maternal serum screening test., April, 2015	positive predictive value and negative predictive value, the number of patients can be detected in Down syn and the proportion of the actual number of cases to screening positive cases number, 3 years		OBSERVATIONAL	Observational Model: |Time Perspective: p		2000	2013-04	2015-01-01	2015-01-01		2013-04-23		2013-04-23	OTHER	Peking Union Medical College Hospital		Department of ob gyn, Peking Union Medical College Hospital, Beijing, Beijing, 100730, China
Trisomy 21|Trisomy 18|Trisomy 13|Sex Chromosome Abnormalities|Microdeletion Syndromes			Y	ADULT, OLDER_ADULT	ALL	COMPLETED	NO		NCT01852708	12-014-NPT	MAPS	Development of Non-invasive Prenatal Screening Test for Microdeletions Based on Fetal DNA Isolated From Maternal Blood	https://clinicaltrials.gov/study/NCT01852708	The purpose of this study is to collect maternal blood samples from pregnant women carrying a fetus with a confirmed diagnosis of chromosomal abnormality or genetic disorder including microdeletions in order to further develop a non-invasive prenatal screening test based on fetal DNA isolated from maternal blood.		Sensitivity and Specificity of testing, Sensitivity and Specificity of the test to diagnose microdeletions (eg. 22q and 5p-) and aneuploidy in a fetus at chromosomes 13, 18, 21, X and Y., 1 year			OBSERVATIONAL	Observational Model: |Time Perspective: p		1059	2012-11	2020-10-01	2020-10-01	0	2013-05-14		2020-12-30	INDUSTRY	Natera, Inc.		Natera, Inc., San Carlos, California, 94070, United States|MFM Group of Southern CA, San Gabriel, California, 91776, United States|Washington Women's Wellness Center, Washington, District of Columbia, 20010, United States|Saint Peter's University Hospital, New Brunswick, New Jersey, 08901, United States|Columbia University, New York, New York, 10032, United States|The Children's Hospital of Phila…
Downs Syndrome|Health Knowledge, Attitudes, Practice			Y	ADULT	FEMALE	COMPLETED	NO		NCT01889550	HIIP	HIIP	Use of eHealth in Communication With Patients About Prenatal Diagnosis	https://clinicaltrials.gov/study/NCT01889550	The research aims at generating new knowledge about ways to inform pregnant women about prenatal screening for Downs syndrome. The overall purpose of this project is to increase pregnant women's knowledge of prenatal screening for Downs syndrome, and thereby an option to make an informed choice. The project is planned as a research into whether the use of an eHealth solution (in this project an i…	BEHAVIORAL: Access to the website www.graviditetsportalen.dk|BEHAVIORAL: Access to the website www.ouh.dk	Multidimensional measure of informed choice (MMIC), Questionnaire for assessing knowledge of prenatal screening for Downs syndrome, Participants will be asked to compleete the questionnaire in an expected average of 6 weeks after having had the nuchal translucency scan.	Decisional Conflict Scale, Participants will be asked to compleete the questionnaire in an expected average of 6 weeks after having had the nuchal translucency scan.|WHO well-being index, Participants will be asked to compleete the questionnaire in an expected average of 6 weeks after having had the nuchal translucency scan.|Cambridge Worry Scale, Participants will be asked to compleete the quest…		INTERVENTIONAL	Allocation: RANDOMIZED|Intervention Model: PARALLEL|Masking: DOUBLE (PARTICIPANT, CARE_PROVIDER)|Primary Purpose: SUPPORTIVE_CARE	NA	1150	2013-08	2014-08-01	2014-08-01	0	2013-06-28		2014-10-16	OTHER	Odense University Hospital		Odense University Hospital, Department of Gynaecology and Obstetrics, Odense, Region of Southern Denmark, 5000, Denmark
Trisomy 21|Trisomy 18|Trisomy 13			Y	ADULT, OLDER_ADULT	FEMALE	COMPLETED	NO		NCT01925742	2014-1236; SIRUL-102531|B13-06-1236	PEGASUS	Study of the Efficacy of New Non-invasive Prenatal Tests for Screening for Fetal Trisomies Using Maternal Blood	https://clinicaltrials.gov/study/NCT01925742	Each year, 450,000 Canadian women become pregnant and, as a result of their participation in prenatal screening for Down syndrome, approximately 10,000 of them will have an amniocentesis (i.e. sampling of liquid surrounding the fetus) and of those, 315 will be found to carry a baby with Down syndrome and 70 normal pregnancies will be lost from complications of the procedure. It has been discovere…	OTHER: Integrated prenatal screening for Down's syndrome|OTHER: Serum QUAD Assay for aneuploidy screening|OTHER: Semiconductor MPSS NIPT assay using ccfDNA in maternal blood|OTHER: Optical-based MPSS NIPT assay using ccfDNA in maternal blood|OTHER: Harmony‚Ñ¢ Test (Ariosa Diagnostics)	Number of cases with Fetal trisomy 21, 18 or 13, Only pregnant women will be recruited, fetal outcome will be assessed by fetal karyotype or at or after delivery., 6 weeks after the delivery date	Number of women with assay failure, At end of pregnancy.	Overall costs of screening algorithm, 6 weeks after delivery	INTERVENTIONAL	Allocation: NON_RANDOMIZED|Intervention Model: PARALLEL|Masking: NONE|Primary Purpose: SCREENING	NA	3819	2013-11	2017-06-01	2017-06-01	0	2013-08-20		2018-02-22	OTHER	CHU de Quebec-Universite Laval	Laval University|Genome Canada|Genome Quebec|Genome British Columbia|Canadian Institutes of Health Research (CIHR)	Foothills Medical Centre, Calgary, Alberta, T2N 2T9, Canada|Children's & Women's Health Centre, Vancouver, British Columbia, V6H 3N1, Canada|The Ottawa Hospital, Ottawa, Ontario, K1H 8L6, Canada|CHU Ste-Justine, Montreal, Quebec, H3T 1C5, Canada|CHU de Qu√©bec, Quebec City, Quebec, G1L3L5, Canada
Trisomy 21|Trisomy 18|Trisomy 13|Monosomy X			Y	ADULT, OLDER_ADULT	FEMALE	COMPLETED	NO		NCT01966991	13-0013	DNAFirst	Prenatal Screening for Down Syndrome With DNAFirst	https://clinicaltrials.gov/study/NCT01966991	This study will explore how maternal plasma circulating cell free DNA (ccfDNA) can be used as a primary screening test for Down syndrome as part of routine clinical care in the general pregnancy population. Plasma ccfDNA testing is currently recommended only for use as a secondary screen for 'high-risk' women (i.e., women whose risk factors for trisomy make them candidates for invasive testing su…		Patient satisfaction with ccfDNA testing as a primary screen for aneuploidy, A telephone survey will be administered to women who have undergone ccfDNA testing (DNAFirst) and who have provided written permission to be contacted specifically for this purpose.Included will be questions designed to elicit understanding of the results, implications of positive and negative results, comparison with ea…			OBSERVATIONAL	Observational Model: |Time Perspective: p		100	2014-06	2015-07-01	2015-12-01	0.419178	2013-10-22		2018-02-22	OTHER	Women and Infants Hospital of Rhode Island	Natera, Inc.	Women & Infants Hospital of Rhode Island, Providence, Rhode Island, 02905, United States
Microdeletion Syndromes|Trisomy 21|Trisomy 18|Trisomy 13|Sex Chromosome Abnormalities			Y	CHILD, ADULT, OLDER_ADULT	ALL	COMPLETED	NO		NCT02109770	GSN014	Microdel Triad	Development of Non-invasive Prenatal Test for Microdeletion and Other Genetic Syndromes Based on Cell Free DNA	https://clinicaltrials.gov/study/NCT02109770	The purpose of this study is to collect blood from families with a child who has been diagnosed with a chromosomal disorder including microdeletions in order to further develop a non-invasive prenatal screening test based on fetal DNA isolated from maternal blood.		Sensitivity and Specificity of the test to diagnose chromosomal microdeletions and aneuploidy in a fetus, 4 years			OBSERVATIONAL	Observational Model: |Time Perspective: p		216	2012-10	2019-06-01	2019-08-01	0.167123	2014-04-10		2019-08-26	INDUSTRY	Natera, Inc.		Natera, San Carlos, California, 94070, United States|Children's Hospital Of Philadelphia, Philadelphia, Pennsylvania, 19104, United States
Down Syndrome			Y	ADULT, OLDER_ADULT	FEMALE	COMPLETED	NO		NCT02127515	P130601|2013-A00998-37	SAFE 21	Non Invasive Prenatal Testing of Down Syndrome	https://clinicaltrials.gov/study/NCT02127515	This is a randomized controlled trial in women at risk following combined prenatal screening for Down Syndrome. Women will be asked about their preferences between NIPT and routine prenatal diagnosis based on a dedicated questionnaire. Women will then be randomized between NIPT and standard invasive prenatal diagnosis.	PROCEDURE: Non Invasive Prenatal Testing|PROCEDURE: Invasive Prenatal Testing	Number or miscarriages, at birth	Number or invasive tests, at birth|false positive and negative rates of NIPT, At birth|Dedicated questionnaire for patients, day 5|Cost of invasive tests and NIPT in euros, measure in euros, at birth		INTERVENTIONAL	Allocation: RANDOMIZED|Intervention Model: PARALLEL|Masking: NONE|Primary Purpose: DIAGNOSTIC	NA	2111	2014-04-08	2016-11-07	2016-11-07	0	2014-04-30		2021-03-26	OTHER	Assistance Publique - H√¥pitaux de Paris		H√¥pital Necker- Enfants Malades, Paris, 75015, France
Down Syndrome|Edwards Syndrome|Patau Syndrome|Turner Syndrome			Y	ADULT, OLDER_ADULT	FEMALE	TERMINATED	NO		NCT02226315	SQNM-T21-109		Clinical Performance of the MaterniT21 PLUS LDT in Multiple Gestation Pregnancies	https://clinicaltrials.gov/study/NCT02226315	This study will evaluate the clinical performance of massively parallel sequencing (MPS) using the MaterniT21 PLUS LDT in the detection of fetal aneuploidy in circulating cfDNA extracted from a maternal blood sample obtained from women pregnant with a multiple gestation who were at increased risk for fetal aneuploidy.		Clinical Performance (Sensitivity/Specificity) of MaterniT21 PLUS LDT Assay, Results of the MaterniT21 PLUS LDT will be compared to the pregnancy outcome data obtained from the patient, Subjects contacted within 3 years after pregnancy is completed			OBSERVATIONAL	Observational Model: |Time Perspective: p		50	2014-08	2015-09-01	2015-09-01		2014-08-27		2015-09-17	INDUSTRY	Sequenom, Inc.	Friends Research Institute, Inc.	Presbyterian/St. Luke's Medical Center, Denver, Colorado, 80218, United States
Trisomy 13|Trisomy 18|Trisomy 21|Sex Chromosome Abnormalities			Y	ADULT, OLDER_ADULT	ALL	COMPLETED	NO		NCT02278536	13-016-NPT		Multiple Gestation Study	https://clinicaltrials.gov/study/NCT02278536	The objectives of the clinical study are to demonstrate the accuracy of our new NATUS diagnostic method to determine the genetic health of the developing fetuses in a multiple gestation pregnancy from a maternal blood sample. The long term goal of this study will be the development of a method of minimally invasive prenatal diagnosis that has a higher sensitivity and lower false positive rate in …		The primary outcome will be to confirm the diagnostic capability of NATUS risk results classified as positive result for aneuploidy, negative result for aneuploidy or 'no call.', The chromosomal status will be determined from the CVS or amniocentesis results, if available. A cheek swab or saliva sample will be collected from live-born children if there are no CVS or amniocentesis results., 2 years			OBSERVATIONAL	Observational Model: |Time Perspective: p		354	2013-03	2019-03-01	2019-03-01	0	2014-10-30		2019-08-26	INDUSTRY	Natera, Inc.	Houston Perinatal Associates|Lyndhurst Clinical Research|Dr. Carpenter Maternal Fetal Medicine Clinic|San Diego Perinatal Center	Natera, Inc., San Carlos, California, 94070, United States|San Diego Perinatal Center, San Diego, California, 92123, United States|Carnegie Hill Imaging for Women, New York, New York, 10128, United States|Lyndhurst Clinical Research, Winston-Salem, North Carolina, 27103, United States|Office of Dr. Robert Carpenter, Houston, Texas, 77030, United States|Houston Perinatal Associates, Houston, Texas…
Trisomy 13|Trisomy 18|Trisomy 21|Sex Chromosome Abnormalities			Y	ADULT, OLDER_ADULT	ALL	COMPLETED	NO		NCT02278874	13-016B-NPT		High Risk Multiple Gestation Study	https://clinicaltrials.gov/study/NCT02278874	The objectives of the clinical study are to demonstrate the accuracy of our proprietary algorithm method to determine the genetic health of the developing fetuses in a multiple gestation pregnancy from a maternal blood sample. The long term goal of this study will be the development of a method of minimally invasive prenatal diagnosis that has a higher sensitivity and lower false positive rate in…		Screening capability of proprietary algorithm in the form of a risk results classified as positive result for aneuploidy, negative result for aneuploidy or 'no call.', The primary outcome will be to confirm the diagnostic capability of NATUS risk results (a risk score eg 1:100) classified as positive result for aneuploidy, negative result for aneuploidy or 'no call.' The outcome will be determine…			OBSERVATIONAL	Observational Model: |Time Perspective: p		99	2014-08	2018-12-01	2019-03-01	0.246575	2014-10-30		2019-06-13	INDUSTRY	Natera, Inc.	MOUNT SINAI HOSPITAL|Montefiore Medical Center|Long Island Jewish Medical Center|Tufts Medical Center	Tufts Medical Center, Boston, Massachusetts, 02111, United States|Montefiore Medical Center, Bronx, New York, 10461, United States|Long Island Jewish Medical Center, Glen Cove, New York, 11542, United States|Mt. Sinai Hospital, New York, New York, 10029, United States
Aneuploidy			Y	ADULT	FEMALE	COMPLETED	YES		NCT02284399	OBX0032		National Prevalence and Impact of Noninvasive Prenatal Testing	https://clinicaltrials.gov/study/NCT02284399	Information on pregnant women undergoing non-invasive prenatal testing (NIPT) at one of the Obstetrix Medical Groups Outpatient Centers between January 2012 and June 2014 will be retrospectively gathered and an analysis of the impact and prevalence of NIPT. This will be compared to a control group of pregnant women in those same practices undergoing prenatal testing during the months of January 2…	OTHER: non-invasive prenatal testing	Number of Patient Undergoing IDTFK Before (Control) and After (Test) NIPT Testing Came to Market, Total Number of patient undergoing invasive diagnostic testing for fetal karyotype (IDTFK) before (control group = Jan - July 2010) and after (test group=Jan 2012-June 2014) NIPT testing came to market, 4 years	Frequency of Positive Tests for Abnormal Karyotype Before and After the Adoption of NIPT Testing., Will determine if frequency of positive tests for abnormal karyotypes between the control period and the study period where different., 4 years		OBSERVATIONAL	Observational Model: |Time Perspective: p		4488	2014-01	2016-06-28	2016-12-01	0.427397	2014-11-06	2019-06-19	2019-06-19	INDUSTRY	Obstetrix Medical Group		Phoenix Perinatal Associates, Phoenix, Arizona, 85014, United States|Long Beach Memorial Medical Center, Long Beach, California, 90801-1428, United States|Good Samaritan Hospital, San Jose, California, 95124, United States|Presbyterian/St Luke's Hospital, Denver, Colorado, 80218, United States|Maryland Perinatal Associates, Rockville, Maryland, 20850, United States|Mercy Hospital of St. Louis, Sa…
Down Syndrome|Edwards Syndrome			Y	ADULT	FEMALE	UNKNOWN	NO		NCT02317965	PRO-100		Non-Invasive Screening for Fetal Aneuploidy	https://clinicaltrials.gov/study/NCT02317965	The purpose of this study is to detect whole chromosome abnormalities in maternal blood.	OTHER: Maternal Blood Draw	Validate the prenatal aneuploidy laboratory developed test (LDT) with maternal blood samples from pregnant women who are undergoing invasive prenatal diagnosis, A single 20 mL blood sample will be obtained from each subject during the first or second trimester, blind-coded, and transferred to the Sponsor Laboratory for processing to plasma. Subjects electing to undergo an invasive procedure for f…			OBSERVATIONAL	Observational Model: |Time Perspective: p		340	2015-03	2018-11-01	2018-11-01		2014-12-17		2018-08-28	INDUSTRY	Progenity, Inc.	Obstetrix Medical Group	Obstetrix Medical Group of California, Campbell, California, 92708, United States|Long Beach Memorial Medical Ctr - 2nd Floor Perinatal, Long Beach, California, 90806, United States|OBX Med. Group. of Colorado - Pres/St Luke's Clinic, Denver, Colorado, 80205, United States|OBX Med. Group. of Colorado - Antepartum Testing Unit @ Rose Medical Center, Denver, Colorado, 80220, United States|OBX Med. …
22q11 Deletion Syndrome|DiGeorge Syndrome|Trisomy 21|Trisomy 18|Trisomy 13|Monosomy X|Sex Chromosome Abnormalities|Cri-du-Chat Syndrome|Angelman Syndrome|Prader-Willi Syndrome|1p36 Deletion Syndrome			Y	ADULT	FEMALE	COMPLETED	NO		NCT02381457	14-024-NPT	SMART	SNP-based Microdeletion and Aneuploidy RegisTry (SMART)	https://clinicaltrials.gov/study/NCT02381457	This multi-center prospective observational study is designed to track birth outcomes and perinatal correlates to the Panorama prenatal screening test in the general population among ten thousand women who present clinically and elect Panorama microdeletion and aneuploidy screening as part of their routine care. The primary objective is to evaluate the performance of Single Nucleotide Polymorphis…		22q11.2 Snp-based non-invasive prenatal screening test performance, including positive predictive value (PPV), specificity, and sensitivity, To determine in a prospective study the performance of SNP based NIPT for the 22q11.2 microdeletion (DiGeorge syndrome) in a large cohort of pregnant women clinically opting for this form of screening., 3 years	Combined microdeletion syndrome screening test performance, Determine the test performance (PPV, specificity) of SNP based NIPT for detecting other microdeletion syndromes available in the Panorama microdeletion panel (e.g., 1p36 deletion, Cri-du-chat, Prader-Willi, and Angelman) individually and all combined (including 22q11.2). Given the incidences of \<1:5000, the confidence intervals are expe…		OBSERVATIONAL	Observational Model: |Time Perspective: p		20960	2015-04	2020-06-01	2020-06-01	0	2015-03-06		2021-01-29	INDUSTRY	Natera, Inc.	George Washington University|University of California, San Francisco|Montefiore Medical Center|Children's Hospital of Philadelphia	University of California, San Francisco, San Francisco, California, 94158, United States|Cooper University Hospital, Camden, New Jersey, 08103, United States|Virtua, Mount Laurel, New Jersey, 08054, United States|St. Peter's University, New Brunswick, New Jersey, 08901, United States|Complete Women's Healthcare, Garden City, New York, 11530, United States|North Shore University Hospital, Manhasse…
Trisomy 21, 18 and 13 Screening			Y	ADULT, OLDER_ADULT	FEMALE	COMPLETED	NO		NCT02424474	P141001	DEPOSA	T21,18 and 13 Screening by Cell Free Fetal DNA in Low Risk Patients	https://clinicaltrials.gov/study/NCT02424474	The purpose of this study is to evaluate the performance of non invasive screening in a population of pregnant women with and without in vitro fertilisation (IVF) concomitantly to regular first trimester trisomy 21 (T21) screening using maternal age, nucal fold measurement and serum screening.	DEVICE: Genetic NIPT|BIOLOGICAL: Regular serum screening	Diagnostic performance measured by specificity (%) of genetic Non Invasive Prenatal Testing (NIPT) in the two populations (with and without IVF) compared to regular serum screening, Between the 11th and the 13th week of amenorrhea	Diagnostic performance measured by positive predictive values (%) of genetic NIPT (Non Invasive Prenatal Testing) in the two populations compared to regular serum screening, positive ad negative predictive values of NIPT in the two populations of woman with and without IVF., Between the 11th and the 13th week of amenorrhea|Diagnostic performance measured by negative predictive values (%) of genet…		INTERVENTIONAL	Allocation: NA|Intervention Model: SINGLE_GROUP|Masking: NONE|Primary Purpose: SCREENING	NA	933	2015-06	2016-09-01	2017-02-14	0.454795	2015-04-23		2017-08-15	OTHER	Assistance Publique - H√¥pitaux de Paris		AP-HP, Antoine B√©cl√®re Hospital, Clamart, 92141, France
Down Syndrome|Edwards Syndrome|Patau Syndrome|Klinefelter Syndrome|Turner Syndrome|DiGeorge Syndrome|Perinatal Infections			Y	ADULT, OLDER_ADULT	FEMALE	UNKNOWN	NO		NCT02430584	PRO-101-SAMPLES		Whole Blood Specimen Collection From Pregnant Subjects	https://clinicaltrials.gov/study/NCT02430584	To obtain whole blood specimens from pregnant subjects to be used for research and development and clinical validation studies of prenatal assays.	OTHER: Observational - no intervention	Whole blood collection, One or more monthly clinic visits (‚â•25 days apart) over 13 weeks			OBSERVATIONAL	Observational Model: |Time Perspective: p		5000	2015-03	2021-03-01	2021-05-01		2015-04-30		2020-09-17	INDUSTRY	Progenity, Inc.		Regional Obstetrical Consultants, Chattanooga, Tennessee, 37403, United States
Down Syndrome|Edwards Syndrome|Patau Syndrome|Klinefelter Syndrome|Turner Syndrome|DiGeorge Syndrome|Chromosome Deletion|Aneuploidy			Y	ADULT	FEMALE	COMPLETED	NO		NCT02787486	PRO-102-ENIGMA		Expanded Noninvasive Genomic Medical Assessment: The Enigma Study	https://clinicaltrials.gov/study/NCT02787486	In January 2007, the American Congress of Obstetricians and Gynecologists (ACOG) revised its guidelines that now recommend physicians are ethically obligated to fully inform all pregnant women that screening for fetal chromosomal abnormalities including biochemical screening tests and invasive procedures such as CVS or amniocentesis is available, regardless of age. Further, it is entirely up to t…	OTHER: Blood sampling for Laboratory Developed Test (LDT) analysis	Point estimates and 95% CIs for sensitivity, specificity, PPV, and NPV versus birth outcome (trisomy or Unaffected/non-trisomy) for the LDT in the population of pregnancies at mixed-risk for chromosomal abnormalities, Primary Objective, about 3 years	To estimate the false positive rate of the LDT versus birth outcome (trisomy or Unaffected/ non-trisomy) in a low-risk sub-population of pregnant women undergoing serum biochemical screening for fetal aneuploidy., about 3 years		OBSERVATIONAL	Observational Model: |Time Perspective: p		760	2015-10	2018-09-01	2018-09-01	0	2016-06-01		2019-08-21	INDUSTRY	Progenity, Inc.		Valley Perinatal, Scottsdale, Arizona, 85258, United States|Heinen Obstectrics & Gynecology, Eunice, Louisiana, 70535, United States|Newlife Wellness OBGYN, Brooklyn, New York, 11220, United States|Lakeshore Women's Specialists, Mooresville, North Carolina, 28117, United States|Cincinnati Obgyn, Cincinnati, Ohio, 45219, United States|James D. Kasten, M.D., Inc., Norwalk, Ohio, 44857, United State…
Trisomy 21			Y	ADULT	FEMALE	COMPLETED	NO		NCT02872948	38RC14.185	DIgiT21	Diagnosis Accuracy of Noninvasive Screening by PCR Digital for Down Syndrom	https://clinicaltrials.gov/study/NCT02872948	The main objective of this study is to estimate the intrinsic diagnostic qualities of the digital dPCR in the screening of T21 from a multicentrique sample of patients with pregnancies at high risk of T21 (risk \> 1/250). The profit expected from this technique is to propose to the encircled women a screening more successful than that of the screening combined(organized) of the 1st quarter, simpl…	GENETIC: Diagnostic	Intrinsic diagnostic qualities of the digital dPCR in the screening of T21 from a sample multicentrique of patients with pregnancies at high risk of T21 (risk > 1/250), The main criterion is the estimation of the intrinsic qualities of the dPCR in the screening of T21. The sensibility of the screening will be favored and the reserved value will be the one giving a rate of acceptable positive forg…			OBSERVATIONAL	Observational Model: |Time Perspective: p		1260	2015-08	2017-02-01	2017-07-01	0.410959	2016-08-19		2021-11-01	OTHER	University Hospital, Grenoble		Hospital center, Grenoble, 38043, France
Down Syndrome|Trisomy 18|Trisomy 13			Y	ADULT, OLDER_ADULT	FEMALE	COMPLETED	NO		NCT03087357	940244	VALUE	VAlidation of a Lower Cost aneUploidy scrEen	https://clinicaltrials.gov/study/NCT03087357	This study will document the detection rate and false positive rate as well as failure rate of a new prenatal screening approach ('Smart NIPT') as described at www.vanadisdx.com and implemented in an academic laboratory with limited molecular testing experience. Testing will be performed on samples from a general risk pregnancy population, with additional high-risk cases added to improve confiden…	OTHER: SmartNIPT	Down syndrome detection rate, The cfDNA test detection rate for Down syndrome will utilize both the general population (low risk) enrollment (2,400 pregnancies) as well as the high risk enrollment (250 pregnancies, all confirmed trisomy 21/18/13) and be defined as TP/(TP+FN). All low risk women with a cfDNA test positive for trisomy 21 will have comprehensive diagnostic follow-up as will all high…	Trisomy 18 detection rate, The cfDNA test detection rates for trisomy 18 will utilize both the general population (low risk) enrollment (2,400 pregnancies) as well as the high risk enrollment (250 pregnancies, all confirmed trisomy 21/18/13) and be defined as TP/(TP+FN). All low risk women with a cfDNA test positive for trisomy 18 will have comprehensive diagnostic follow-up as will all high risk…	Develop a post-hoc statistical algorithm suitable for expanded use of SmartNIPT, Based on the results of the VALUE Study, we intend to develop an algorithm that can be used to classify results and, if possible, assign reliable and validated patient-specific risks for Down syndrome, trisomy 18, trisomy 13, and prediction of fetal sex.., 2 months after confirmation of birth outcome of outstanding c…	OBSERVATIONAL	Observational Model: |Time Perspective: p		2443	2017-10-10	2019-11-19	2020-10-01	0.868493	2017-03-22		2022-09-22	OTHER	Women and Infants Hospital of Rhode Island	PerkinElmer, Inc.	Center for Fetal Medicine, Los Angeles, California, 90048, United States|University of Colorado, Aurora, Colorado, 80045, United States|Bridgeport Hospital, Bridgeport, Connecticut, 06610, United States|University of South Florida, Tampa, Florida, 33606, United States|Northwestern Memorial Medical Center, Chicago, Illinois, 60611, United States|Brigham and Women's Hospital, Boston, Massachusetts,…
Down Syndrome|Patau Syndrome|Edward's Syndrome			Y	CHILD, ADULT, OLDER_ADULT	FEMALE	COMPLETED	NO		NCT03200041	PMH/0915/01	TWIN	Clinical Evaluation of the IONA Test for Non-invasive Pre Natal Screening in Twin Pregnancies	https://clinicaltrials.gov/study/NCT03200041	The purpose of this study is to evaluate the performance of the IONA¬Æ test which is a non-invasive prenatal test (NIPT) for Down's syndrome and other chromosomal abnormalities in twin pregnancies, from a maternal blood sample.	PROCEDURE: Blood sample	Number of IONA test results which are concordant or discordant with Invasive test or Birth outcome., IONA test results will be compared to Karyotyping from birth outcome and invasive procedures., 18 months			INTERVENTIONAL	Allocation: NON_RANDOMIZED|Intervention Model: PARALLEL|Masking: NONE|Primary Purpose: SCREENING	NA	1000	2016-02	2019-12-01	2019-12-01	0	2017-06-27		2020-06-11	INDUSTRY	Premaitha Health		Premaitha Health, Manchester, M15 6SZ, United Kingdom
Pregnancy			Y	ADULT, OLDER_ADULT	FEMALE	UNKNOWN	NO		NCT03375359	PerFet_ReFaPo02	ReFaPo02	First Trimester Screening for Trisomy 21, 18, 13 and 22q11.2 Deletion Syndrome	https://clinicaltrials.gov/study/NCT03375359	Combined first-trimester screening represents the gold standard of risk assessment for the presence of trisomy 21, 18, and 13. The concept is based on the age risk, the measurement of fetal nuchal translucency (NT), and the determination of serum markers free beta-hCG and PAPP-A in maternal blood. In recent years it has been shown that the risk assessment can be improved by combining in-depth ult…	DIAGNOSTIC_TEST: cfDNA screening	Screen positive rate, Screen-positive rate will be calculated by proportion of high risk results compared to all cfDNA tests performed, 15 month|Screen false-positive rate, False-positive rate will be calculated by proportion of high risk results compared to all cfDNA tests performed in pregnancies with a normal offspring, 15 month|Uninformative test rate in cfDNA screening for 22q11.2 deletion, …			OBSERVATIONAL	Observational Model: |Time Perspective: p		1000	2018-01-08	2022-08-31	2022-08-31		2017-12-18		2022-01-12	OTHER	University Hospital Tuebingen		University Hospital Tuebingen, Department of Women's Health, Tuebingen, 72076, Germany
Pregnancy			Y	ADULT, OLDER_ADULT	FEMALE	UNKNOWN	NO		NCT03549286	PZ18071	DEPIST21	Assessment of Women's Insight and Understanding of Down's Syndrome Screening by Non-invasive Prenatal Testing (NIPT) During Their First Ultrasound	https://clinicaltrials.gov/study/NCT03549286	Down's syndrome is the leading cause for mental retardation in France. Screening for this chromosomal abnormality is systematically proposed during pregnancy. Until April 2017, prenatal screening for Down's syndrome was based on a combined screening test which included fetal ultrasound markers and maternal serum hormone levels prescribed after the first trimester ultrasound. Depending on this scr…	OTHER: Questionnaire passation	knowledge about Down's syndrome screening, sum of the correct responses in the 10 items questionnaire assessing knowledge about Down's syndrome screening, Day 0			OBSERVATIONAL	Observational Model: |Time Perspective: p		200	2018-05-02	2018-11-02	2019-02-02		2018-06-07		2018-06-07	OTHER	CHU de Reims		Damien JOLLY, Reims, France
Trisomy 21|Trisomy 18|Trisomy 13			Y	ADULT	FEMALE	UNKNOWN	NO		NCT03559374	F01-16013		Study of Vanadis¬Æ NIPT for Non-invasive Prenatal Screening of Trisomies (T21, T18 and T13)	https://clinicaltrials.gov/study/NCT03559374	This study will assess the feasibility of Vanadis NIPT for screening of T21, T18 and T13. The results obtained from Vanadis NIPT will be compared with the study site's current prenatal screening methods. The primary objectives are: 1) To assess the feasibility of Vanadis NIPT for screening of T21, T18 and T13 in the maternal healthcare setting, 2) To assess preliminary performance of Vanadis NIPT…	OTHER: Vanadis NIPT system	Assess preliminary performance of Vanadis NIPT for screening of T21 in comparison to site's routine screening methods i.e. combined and integrated tests, Three weeks	Assess the feasibility of Vanadis NIPT for screening of T21, T18 and T13 in comparison to fetal karyotype from invasive testing, and by evaluating overall usability of the test in routine laboratory work., Evaluation includes the follow up for each woman and matching the results of combined and integrated test and with the results of NIPT and karyotype. Feasibility will be assessed by determining…		OBSERVATIONAL	Observational Model: |Time Perspective: p		1200	2018-06-20	2020-04-01	2020-08-01		2018-06-18		2018-08-29	INDUSTRY	PerkinElmer, Wallac Oy	A.O.U. Citt√† della Salute e della Scienza	Centro Screening neonatale e prenatale del Piemonte e Valle d'Aosta AOU Citt√† della Salute e della Scienza di Torino, Turin, Italy
Trisomy 21 in Fetus|Trisomy 18 in Fetus|Trisomy 13 in Fetus			Y	ADULT, OLDER_ADULT	FEMALE	COMPLETED	NO		NCT03629795	TO06		Serum Sample Collection to Determine Analytical Performance Characteristics of the ADVIA Centaur PAPPA and BhCG Assays	https://clinicaltrials.gov/study/NCT03629795	Blood samples collected will be shipped to the sponsor's laboratory to establish analytical performance characteristics of the ADVIA Centaur¬Æ Pregnancy Associated Plasma Protein A (PAPP-A) and ADVIA Centaur¬Æ Free Beta Human Chorionic Gonadotropin (Free Œ≤hCG) assays.		Sample handling, Percentage change in PAPPA and BhCG levels from baseline sample type to sample type under test., 3 months			OBSERVATIONAL	Observational Model: |Time Perspective: p		150	2017-11-17	2018-01-24	2018-01-24	0	2018-08-14		2018-08-14	INDUSTRY	Axis Shield Diagnostics Ltd	The Clinical Trial Company	Newcastle University, Newcastle Upon Tyne, UK, NE24HH, United Kingdom
Trisomy 21 and Other Fetal Aneuploidy			Y	ADULT, OLDER_ADULT	FEMALE	UNKNOWN	NO		NCT03635359	BCX 120	FAST1	Automated Screen for Fetal Aneuploidy	https://clinicaltrials.gov/study/NCT03635359	The purpose of this study is to develop and evaluate a blood test and automated microfluidic test platform for the prenatal screening of fetal aneuploidy.	DIAGNOSTIC_TEST: blood test	Comparison of blood test to fetal karyotype, Maternal plasma cell-free DNA will be analyzed to determine copy number of specific chromosomes and compared to the fetal karyotype as obtained through invasive diagnostic testing of the fetus., 21 months			OBSERVATIONAL	Observational Model: |Time Perspective: p		2000	2017-07-15	2019-03-31	2019-06-30		2018-08-17		2018-08-17	INDUSTRY	BioCeryx	Brugmann University Hospital|University of British Columbia|Royal Prince Alfred Hospital, Sydney, Australia|Hospital Universitario Virgen de la Arrixaca|Hospital CUF Descobertas, Lisbon, Portugal|University College London Hospitals	Royal Prince Alfred Hospital, Sydney, Australia|University Hospital Brugmann, Brussels, Belgium|University of British Columbia, Vancouver, Canada|Hospital CUF Descobertas, Lisbon, Portugal|Hospital Cl√≠nico Universitario Virgen de la Arrixaca, Murcia, Spain|University College London Hospital, London, United Kingdom
Trisomy 21			Y	ADULT, OLDER_ADULT	FEMALE	TERMINATED	NO		NCT03687866	14-048	dPNI-T21	Non-invasive Screening of Fetal Trisomy 21 by Digital PCR	https://clinicaltrials.gov/study/NCT03687866	In France, as in many countries of the world, trisomy 21 or Down syndrome (DS) is the subject of an antenatal screening based on a risk calculation (R) including the assay of biochemical markers in the maternal blood, and the measurement of a fetal ultrasound parameter (nuchal translucency). In the population of pregnant women said to be at high risk (R\> 1/250), confirmation of the diagnosis of …	GENETIC: non invasive prenatal testing	feasibility of non invasive prenatal testing with digital PCR, 3 years			OBSERVATIONAL	Observational Model: |Time Perspective: p		776	2013-01	2015-09-01	2018-12-01		2018-09-27		2021-07-28	OTHER	University Hospital, Caen		Arnaud Molin, Caen, 14033, France
Shared Decision Making			Y	CHILD, ADULT, OLDER_ADULT	ALL	COMPLETED	NO		NCT04162288	MP-20-2019-4571		Evaluating an Online Training Program on Shared Decision-making in Prenatal Screening	https://clinicaltrials.gov/study/NCT04162288	The investigators aim to evaluate an online training program on shared decision making within the prenatal context. The main outcome is intention on using a decision aid in prenatal screening consultation and study population is nurses. Secondary outcomes are; knowledge acquisition, acceptability of the formation and perceived usefulness. The investigators hypothesise that this web-based SDM trai…	OTHER: Online Training - Shared Decision Making in Prenatal Screening|OTHER: Online Training - Online Training on Prenatal Screening	Change of intention to use a decision aid after completing the online training program on SDM in prenatal screening, Nurses intention of using a decision aid for prenatal screening in clinical practice is the primary outcome. To be measured, the CPD (Continuing professional development) reaction questionnaire will be used. This questionaire scores on 5 constructs; intention, social influence, bel…	Knowledge on aspects surrounding prenatal screening and SDM, A newly designed and self-reported questionnaire consisting of 20 questions, reviewed by an SDM expert and a pedagogical advisor, explore knowledge on; Down Syndrome (2 questions), prenatal screening (7 questions), SDM (7 questions) and ethic (4 questions). There is 2 true-false questions and the other ones are multiple choices question…		INTERVENTIONAL	Allocation: RANDOMIZED|Intervention Model: PARALLEL|Masking: TRIPLE (PARTICIPANT, CARE_PROVIDER, INVESTIGATOR)|Primary Purpose: OTHER	NA	36	2019-08-01	2020-01-31	2020-01-31	0	2019-11-14		2021-02-11	OTHER	CHU de Quebec-Universite Laval	Laval University|Genome Quebec|Genome Canada|CERSSPL	Leger, Quebec City, Quebec, G1R 2K2, Canada
Down Syndrome|Prenatal Stress|Cytokines			Y	CHILD, ADULT, OLDER_ADULT	FEMALE	COMPLETED	NO		NCT04293380	suleymanG		Amniotic Fluid Ischemia Modified Albumin as a Novel e Prenatal Diagnostic Marker for Down Syndrome	https://clinicaltrials.gov/study/NCT04293380	Down syndrome is the most common genetic disorder in the society that causes mental retardation. Today, screening tests (combined test, triple screening, ultrasonography and age) are performed for the diagnosis of down syndrome for all pregnant women. As a result of screening tests, amniocentesis is performed as a diagnostic test for the group at risk. Chromosome analysis from amniotic fluid requ…	PROCEDURE: amniosyntesis	The IMA levels, The IMA levels in our study group was higher than control group., immediately after the procedure			INTERVENTIONAL	Allocation: NON_RANDOMIZED|Intervention Model: CROSSOVER|Masking: SINGLE (PARTICIPANT)|Primary Purpose: DIAGNOSTIC	NA	94	2012-03-01	2016-06-01	2016-09-01	0.252055	2020-03-03		2020-12-17	OTHER	Karadeniz Technical University		Karadeniz Technical Universty Medical School, Trabzon, 61100, Turkey
Autosomal Aneuploidy			Y	ADULT, OLDER_ADULT	FEMALE	UNKNOWN	NO		NCT04437992	SAPERER	SAPERER	Feasibility Study of a New Screening Program for Major Aneuploidies (T21, T18, T13) in the Emilia-Romagna Region (SAPERER)	https://clinicaltrials.gov/study/NCT04437992	The study is promoted by the Emilia Romagna Region which identified in the Bologna AUSL the coordinating center (Unit√† Operativa Complessa Laboratorio Unico Metropolitano, LUM, Maggiore Hospital). The medical genetics centers, participating in the technical-scientific coordination group of assessment (resolution No. 1894, 4/11/2019), the family counseling centers and the region prenatal hospital…	GENETIC: NIPT	NIPT, Establish in which percentage invasive tests (amniocentesis and chorionic villus sampling) would be avoidable by replacing routine screening methods (i.e. combined test) with non-invasive prenatal test (NIPT)., 9 months	Percentage of NIPT, Establish a percentage of NIPT with inconclusive results, 9 months|diagnostic performance, Verify the diagnostic performance of the Vanadis NIPT method by verification of sensitivity, specificity, and predictive power in comparison to the combined test currently in use, 9 months|Detection of Chromosomal Abnormalities, Evaluate the added value of nuchal translucency for the det…		OBSERVATIONAL	Observational Model: |Time Perspective: p		7000	2020-01-27	2021-04-27	2021-04-27		2020-06-18		2020-07-24	OTHER_GOV	Azienda Usl di Bologna		Regione Emilia Romagna, Bologna, Italy
Trisomy 21 in Fetus			Y	ADULT, OLDER_ADULT	FEMALE	COMPLETED	NO		NCT04488393	SCMM-T21-110		Clinical Performance of NIPT in Multiple Gestation Pregnancies	https://clinicaltrials.gov/study/NCT04488393	This study plans to evaluate the clinical performance of the MaterniT21 PLUS and/or GENOME Laboratory Developed Test, in the detection of fetal trisomy 21 in circulating cell-free DNA extracted from maternal blood samples obtained from women pregnant with a twin gestation.	DEVICE: MaterniT21 PLUS and GENOME Laboratory-Developed Tests	Determination of sensitivity of NIPT detection of trisomy 21 among a population of women with twin gestations., time from maternal blood draw to delivery|Determination of specificity of NIPT detection of trisomy 21 among a population of women with twin gestations., time from maternal blood draw to delivery			OBSERVATIONAL	Observational Model: |Time Perspective: p		2000	2020-03-01	2021-11-15	2022-06-19	0.591781	2020-07-28		2022-12-07	OTHER	University of Pennsylvania	Sequenom, Inc/Laboratory Corporation of America Holdings	University of Pennsylvania, Philadelphia, Pennsylvania, 19104, United States
Trisomy 21			Y	ADULT, OLDER_ADULT	FEMALE	UNKNOWN	NO		NCT04737070	2020PI310		Study of High Risk Non Invasive Prenatal Test Population	https://clinicaltrials.gov/study/NCT04737070	The investigator want to study the population of high risk (over 1/50) of Trisomy 21. According to french guidelines, these patients needs to have a invasive test (such as amniocentesis) but some patients prefer to have a Non Invasive Prenatal Test, with a potential lack of information.	BIOLOGICAL: Prenatal test for Trisomy 21 screening	number of genetics anomalies, through study completion, an average of 9 months			OBSERVATIONAL	Observational Model: |Time Perspective: p		150	2021-02-01	2021-04-01	2021-07-01		2021-02-03		2021-02-03	OTHER	Central Hospital, Nancy, France
Down Syndrome			Y	ADULT, OLDER_ADULT	ALL	RECRUITING	NO		NCT04811534	2021/CHU/06	QUALI-21	Qualitative Exploratory Study Among Reunionese Women and Their Partners Who Have a Child With Trisomy 21	https://clinicaltrials.gov/study/NCT04811534	According to data from French congenital malformation registries, the prevalence of Down Syndrome (DS) in 2017 (live births and medical termination of pregnancy (MToP)) in Reunion Island was the lowest in France (23.04 per 10,000 births), notably in relation to a young maternal age. However, if we look at live births, Reunion Island has the highest prevalence of DS in France (12.24 vs. 5.81 per 1…	BEHAVIORAL: Interview	Reasons and motivations that lead parents living in Reunion Island not to carry out a medical termination of pregnancy, following a prenatal diagnosis of Down Syndrome, Collecting verbal data (verbatim) during individual semi-directive interviews with a French and Creole-speaking interviewer, trained in qualitative interviews with an audio recording, and then a written transcription of these verb…	Reasons that lead parents living in Reunion to carry out or not a prenatal diagnosis, among women who have had a child with Down Syndrome, Verbal data collection (verbatim) during individual semi-structured interviews of parents, by a French and Creole speaking interviewer, trained in qualitative interviews with an audio recording, followed by a written transcription of these verbatims. Women and…		OBSERVATIONAL	Observational Model: |Time Perspective: p		30	2022-02-28	2025-01-01	2025-06-01		2021-03-23		2022-04-01	OTHER	Centre Hospitalier Universitaire de la R√©union		CHU de la R√©union, Saint-Denis, 97400, R√©union|CHU de la R√©union, Saint-Pierre, 97448, R√©union
Vanishing Twin|Trisomy 21|Trisomy 13|Trisomy 18			Y	ADULT, OLDER_ADULT	FEMALE	COMPLETED	NO		NCT05004337	21-050-NPT	VANISH	Verification of Risk Assignment for Whole Chromosome Using SNP-based NIPT in Vanishing Twin Pregnancies	https://clinicaltrials.gov/study/NCT05004337	The purpose of this study is to collect blood samples from women carrying a vanishing twin pregnancy to further develop Natera's non-invasive prenatal screening test to provide information about possible chromosomal conditions for the living twin		Develop a new algorithm and methodology that will measure fetal fraction and distinguish between the DT (demised/non-viable twin) and living twin (LT) in dizygotic twins (DZ) with a single LT., A new algorithm will be written to analyze the serial research blood samples to return a fetal fraction of each twin, and identify which twin is the DT verses the LT. The fetal fraction measurement will be…	The accuracy of the updated algorithm for the assignment of risk for trisomy 21/18/13 for the LT in DZ twins with a single LT., If a sufficient number of trisomy 21/18/13 cases are observed among any of the cases, assess the accuracy of the updated algorithm to correctly determine whether the LT or DT is aneuploidy. Point estimates and 95% confidence intervals for the specificity for the aneuploi…		OBSERVATIONAL	Observational Model: |Time Perspective: p		126	2021-07-22	2023-11-29	2023-11-29	0	2021-08-13		2023-12-15	INDUSTRY	Natera, Inc.		Center for Fetal Medicine & Women's Ultrasound, Los Angeles, California, 90048, United States|Stanford, Palo Alto, California, 94304, United States|University of Colorado, Aurora, Colorado, 80045, United States|Yale, New Haven, Connecticut, 06511, United States|Christiana Care, Newark, Delaware, 19718, United States|Emerald Coast ObGyn, Panama City, Florida, 32405, United States|University of Kan…
Aneuploidy|Down Syndrome|Pregnancy Early			Y	ADULT	FEMALE	UNKNOWN	NO		NCT05492981	2020/01123	EVA	Does an Educational Video for Aneuploidy Screening Improve Informed Choice Among Pregnant Women?	https://clinicaltrials.gov/study/NCT05492981	Informed decision-making regarding aneuploidy screening has been reported to be low. Poor knowledge and the lack of deliberation have been cited as reasons for uninformed choices, highlighting the need for adequate pre-test counselling. We conducted a study to assess if an educational video improves informed choice in a clinical setting where both the combined first trimester screen and non-invas…	BEHAVIORAL: Enhanced (intervention) education	Informed choice, Outcome will be measured using the modified multidimensional measure of informed choice (MMIC)., Day 0	Deliberation, Outcome will be measured using 6 questions to measure deliberation on a five-point Likert scale, Day 0|Knowledge, Outcome will be measured using a 19-item validated true/false knowledge questionnaire., Day 0|Value-consistent behaviour, Attitudes towards testing options were assessed using a validated questionnaire and deemed to be value consistent if a participants had a positive at…		INTERVENTIONAL	Allocation: RANDOMIZED|Intervention Model: PARALLEL|Masking: NONE|Primary Purpose: SCREENING	NA	286	2021-07-05	2022-02-24	2022-07-30		2022-08-09		2022-08-09	OTHER	National University Hospital, Singapore		National University Hospital, Singapore, 119074, Singapore
Down Syndrome				CHILD	MALE	RECRUITING	NO		NCT05767216	Colibri	Colibri	Genetic and Epigenetic Variations in Heterokaryotypic Monozygotic Twins Discordant for Down Syndrome	https://clinicaltrials.gov/study/NCT05767216	Heterokaryotypic monozygotic twins discordant for Down syndrome (DS) are very rare, with an incidence estimated to be less than 1 over 7,000,000 pregnancy in the general population. Sharing the same genetic patrimony, except for an additional chromosome 21 for one of them, any gene-expression difference between them could be attributed only to the supernumerary chromosome 21 and not to polymorphi…	OTHER: Biological sampling	Analysis of the coding and non-coding genetic variations between participants, Whole Genome Sequencing of DNA samples, 1 year|Study of epigenetic modifications, DNA methylation pattern, 1 year|Identification of active genes, Analysis of transcriptomic profile from RNA samples, 1 year|Determination of the mechanisms of genes regulation, Analysis of transcriptomic profile from RNA samples, 1 year|D…			INTERVENTIONAL	Allocation: NA|Intervention Model: SINGLE_GROUP|Masking: NONE|Primary Purpose: BASIC_SCIENCE	NA	5	2022-12-20	2023-12-30	2028-12-30		2023-03-14		2023-03-14	OTHER	Institut Jerome Lejeune		Institut J√©r√¥me Lejeune, Paris, 75015, France
Decision Aid			Y	ADULT, OLDER_ADULT	ALL	RECRUITING	NO		NCT05859139	MP-13-2022-2574	PEGASUS-II	Scaling a Decision Aid on Prenatal Screening for Trisomy 21, 18 and 13	https://clinicaltrials.gov/study/NCT05859139	This research project aims at assessing the effectiveness of a decision aid (DA) scaling intervention within the context of prenatal screening for trisomy 21, 18 and 13. The primary outcome is the level of involvement of pregnant women, their partners, and health professionals in shared decision-making (SDM) in the context of prenatal screening for trisomy 21, 18 and 13. The secondary outcome is …	OTHER: DA Scaling Strategies	Level of SDM adoption, The level of SDM adoption will be measured through the measurement of the level of involvement of health professionals and pregnant women (and their partners) in the decision regarding to have or not a prenatal screening test for trisomy 21, 18 and 13. The SDM adoption will be measured with the SDM-Q-9 scale, which is a validated measurement instrument. The SDM-Q-9 scale is…	The rate of the DA utilization by pregnant women, their partners and health professionals, At the 23rd week of pregnancy, pregnant women and their partners will answer questions about whether they used the DA to help them make their decision. For each intervention period of the study, the research team will compile the number of utilization of the online DA as well as the city of the users. The r…		INTERVENTIONAL	Allocation: RANDOMIZED|Intervention Model: CROSSOVER|Masking: SINGLE (OUTCOMES_ASSESSOR)|Primary Purpose: HEALTH_SERVICES_RESEARCH	NA	980	2023-02-01	2024-01-31	2024-03-31		2023-05-15		2023-05-15	OTHER	CHU de Quebec-Universite Laval		VITAM - Centre de recherche en sant√© durable, CIUSSS de la Capitale-Nationale, Qu√©bec, G1G 2G1, Canada
Trisomy 21			Y	ADULT, OLDER_ADULT	FEMALE	ACTIVE_NOT_RECRUITING	NO		NCT05981521	3321		Paternal Age and Fetal Aneuploidy	https://clinicaltrials.gov/study/NCT05981521	Trisomy 21, commonly known as down syndrome, is the most common chromosomal abnormality in humans. Advanced maternal age (AMA) is a well-recognized risk factor for trisomy 21, with the risk increasing significantly beyond the age of 35. Research on the effects of paternal age on the prenatal risk of trisomy 21 is lacking, with inconsistent findings in the literature. The Harmony¬Æ prenatal test i…	DIAGNOSTIC_TEST: Optimo prenatal screening test	Trisomy 21 screening results, On the day of the Optimo screening test, a questionnaire concerning clinical data (maternal and paternal age, ethnicity, weight, smoking status, pregnancy history) is completed. Blood test and nuchal transparency are done on that day. Results from serum analysis and nuchal transparency are combined to assess the risk of trisomy 21. Association between paternal age an…			OBSERVATIONAL	Observational Model: |Time Perspective: p		30000	2023-07-31	2024-12-31	2025-07-31		2023-08-08		2024-02-20	INDUSTRY	Clinique Ovo		Clinique Ovo, Montr√©al, Quebec, H4P 2S4, Canada
Leukemia|Myelodysplastic Syndromes|Myelodysplastic/Myeloproliferative Neoplasms				CHILD, ADULT	ALL	COMPLETED	NO		NCT00003593	A2971|COG-A2971|CCG-A2971|POG-A2971|CCG-29701|CDR0000066664		Chemotherapy in Treating Children With Down Syndrome and Myeloproliferative Disorder, Acute Myelogenous Leukemia, or Myelodysplastic Syndrome	https://clinicaltrials.gov/study/NCT00003593	RATIONALE: Drugs used in chemotherapy use different ways to stop tumor cells from dividing so they stop growing or die. Combining more than one drug may kill more tumor cells. PURPOSE: Phase III trial to study the effectiveness of combination chemotherapy in treating children who have Down syndrome and myeloproliferative disorder, acute myelogenous leukemia, or myelodysplastic syndrome.	DRUG: asparaginase|DRUG: cytarabine|DRUG: daunorubicin hydrochloride|DRUG: methotrexate|DRUG: therapeutic hydrocortisone|DRUG: thioguanine	Event Free Survival, Length of study			INTERVENTIONAL	Allocation: NON_RANDOMIZED|Intervention Model: SINGLE_GROUP|Masking: NONE|Primary Purpose: TREATMENT	PHASE3	254	1999-06	2007-03-01	2012-04-01	5.09041	2003-01-27		2013-06-27	NETWORK	Children's Oncology Group	National Cancer Institute (NCI)	University of Alabama at Birmingham Comprehensive Cancer Center, Birmingham, Alabama, 35233, United States|University of South Alabama Cancer Research Institute, Mobile, Alabama, 36604, United States|Phoenix Children's Hospital, Phoenix, Arizona, 85016-7710, United States|Arizona Cancer Center at University of Arizona Health Sciences Center, Tucson, Arizona, 85724, United States|Arkansas Cancer R…
Congenital Disorders				CHILD	ALL	TERMINATED	NO		NCT00327951	06-109		Infant Weight Gain With Trisomy 21 and CAVC	https://clinicaltrials.gov/study/NCT00327951	Failure to thrive and difficulty gaining weight is a sign of uncompensated congestive heart failure (CHF). Infants with Trisomy 21 and complete atrioventricular canal defects (CAVC) frequently develop uncompensated CHF and weight gain failure pre-operatively. A weight of 5 kg has been suggested as optimal for timing of CAVC repair. A delay in surgical repair often occurs if weight gain stalls and…					OBSERVATIONAL	Observational Model: |Time Perspective: p		46	2001-01	2006-03-01	2008-02-01		2006-05-19		2012-03-16	OTHER	Children's Healthcare of Atlanta		Children's Healthcare of Atlanta, Atlanta, Georgia, 30322, United States
Down Syndrome|Obstructive Sleep Apnea Syndrome				ADULT, OLDER_ADULT	ALL	COMPLETED	NO		NCT00394290	IJL-PPC-EP02|Morphee	Morphee	Down Syndrome and Continuous Positive Pressure Therapy	https://clinicaltrials.gov/study/NCT00394290	The purpose of this study is to evaluate the efficacy and tolerability of Continuous Positive Pressure for SAOS in Down Syndrome patients.	DEVICE: Continuous Positive Pressure	Scores on psychometrical and dementia scales after a 3-month treatment period (and if possible, after 12 months), 0 and 3 months	Tolerability, 0, 3 and 12 months		INTERVENTIONAL	Allocation: NA|Intervention Model: SINGLE_GROUP|Masking: NONE|Primary Purpose: TREATMENT	NA	31	2006-11-16	2012-10-31	2012-12-31	0.167123	2006-11-01		2019-03-26	OTHER	Institut Jerome Lejeune	Fondation J√©r√¥me Lejeune	Institut Jerome Lejeune, Paris, 75015, France
Leukemia				CHILD, ADULT, OLDER_ADULT	ALL	WITHDRAWN	NO		NCT00411281	AAML0532|COG-AAML0532|CDR0000518352		Low-Dose Cytarabine in Treating Infants With Down Syndrome and Transient Myeloproliferative Disorder	https://clinicaltrials.gov/study/NCT00411281	RATIONALE: Drugs used in chemotherapy, such as cytarabine, work in different ways to stop the growth of abnormal cells, either by killing the cells or by stopping them from dividing. Giving low-doses of cytarabine may be an effective treatment for Down syndrome and transient myeloproliferative disorder. Sometimes the disease may not need treatment until it progresses. In this case, observation ma…	DRUG: cytarabine|PROCEDURE: observation	Event-free survival	Overall survival|Disease-related mortality|Percentage of patients experiencing grade 3-4 toxicity|Incidence of subsequent leukemia in patients for whom transient myeloproliferative disorder is resolved		INTERVENTIONAL	Allocation: NON_RANDOMIZED|Intervention Model: SINGLE_GROUP|Masking: NONE|Primary Purpose: TREATMENT	PHASE3	0	2006-03	2007-11-01	2007-11-01		2006-12-13		2015-09-30	NETWORK	Children's Oncology Group	National Cancer Institute (NCI)
Congenital Disorders				CHILD	ALL	COMPLETED	NO		NCT00478296	07-021		Pulmonary Hypertension in Trisomy 21 Patients	https://clinicaltrials.gov/study/NCT00478296	Evidence has shown poor outcome for adult patients with pre-operative pulmonary hypertension following closure of an atrial septal defect. Life-threatening pulmonary hypertensive crises may occur in these patients when they no longer have an atrial communication to decompress high right heart pressures. This concern has led some to advocate fenestrated patch closure of ASDs in patients with pulmo…					OBSERVATIONAL	Observational Model: |Time Perspective: p		1	2004-10	2007-02-01	2008-03-01	1.07945	2007-05-24		2012-03-16	OTHER	Children's Healthcare of Atlanta		Children's Healthcare of Atlanta, Atlanta, Georgia, 30322, United States
Mental Retardation|Developmental Disabilities|Intellectual Disabilities				ADULT, OLDER_ADULT	ALL	COMPLETED	NO		NCT00597948	1R21HD055189-01|1R21HD055189-01	HLID	Healthy Lifestyles for People With Intellectual Disabilities	https://clinicaltrials.gov/study/NCT00597948	Relatively few health promotion and disease prevention programs have included or targeted people with disabilities, and even fewer have focused on individuals with intellectual disabilities. The long-term objectives of the Healthy Lifestyles for People with Intellectual Disabilities Study (HLID) are to increase the health of persons with intellectual disabilities by establishing the efficacy of a…	BEHAVIORAL: Healthy Lifestyles Curriculum	Health Promoting Lifestyles Profile II, Pre, post, and follow-up	Body Mass Index (BMI), Pre, post, and follow-up|waist circumference, pre, post, and follow-up|Community Integration Questionnaire, pre, post, and follow-up|Healthy Lifestyles Knowledge Test, pre, post, and follow-up|Starting and Continuing Healthy Behaviors, pre, post, and follow-up|Self-Efficacy and Social Support for Activity for Persons with Intellectual Disabilities, pre, post, follow-up|Livi…		INTERVENTIONAL	Allocation: RANDOMIZED|Intervention Model: PARALLEL|Masking: NONE|Primary Purpose: PREVENTION	NA	131	2007-04	2010-01-01	2010-03-01	0.161644	2008-01-18		2012-02-27	NIH	Eunice Kennedy Shriver National Institute of Child Health and Human Development (NICHD)		Oregon Health & Science University, Portland, Oregon, 97239, United States
Down Syndrome				CHILD, ADULT, OLDER_ADULT	ALL	COMPLETED	NO		NCT00643552	4973		Muscle Strength, Physical Work Capacity and Functional Performance in Individuals With Down Syndrome	https://clinicaltrials.gov/study/NCT00643552	This project will evaluate muscle strength and its relationship to everyday function in individuals with Down Syndrome.					OBSERVATIONAL	Observational Model: |Time Perspective: p		18					2008-03-26		2008-03-26	OTHER	State University of New York - Upstate Medical University
Down Syndrome				ADULT	ALL	TERMINATED	NO		NCT00643955	5495		Neuromuscular Characteristics of Individuals With Down Syndrome (DS)	https://clinicaltrials.gov/study/NCT00643955	Evaluation of muscle strength and central activation of muscle in individuals with Down Syndrome	OTHER: muscle strength	Muscle strength Central activation ratio, One time			OBSERVATIONAL	Observational Model: |Time Perspective: p		15	2008-03	2009-03-01			2008-03-26		2023-12-21	OTHER	State University of New York - Upstate Medical University		IHP, Syracuse, New York, 13210, United States
Down Syndrome				CHILD, ADULT, OLDER_ADULT	ALL	COMPLETED	NO		NCT00668980	06/50842-4		Symbolic Representation in Young Children With Down Syndrome	https://clinicaltrials.gov/study/NCT00668980	The aim of this study is to characterize the process of constitution of symbolic representation in infants with Down syndrome, as well as to investigate the relationship between gestures and the emergence of oral language. The investigators hypothesis is that children with Down syndrome could present difficulties during the constitution of symbolic representation that may be related to later defi…		Performance on monthly assessments administered after the initial evaluation, 12 months			OBSERVATIONAL	Observational Model: |Time Perspective: p		25	2006-07	2009-04-01	2009-04-01	0	2008-04-29		2010-01-14	OTHER	University of Sao Paulo	Funda√ß√£o de Amparo √† Pesquisa do Estado de S√£o Paulo	APAE Sao Jos√© dos Campos, Sao Jose Dos Campos, Sao Paulo, 12233-400, Brazil|University Hospital, Sao Paulo, S√£o Paulo, 05360-160, Brazil|University of Sao Paulo - School of Medicine - Department of Physiotherapy, Communication Sciences and Disorders, Occupational Therapy, Sao Paulo, 05360-160, Brazil
Down Syndrome				CHILD	ALL	COMPLETED	NO		NCT00689988	05/1149		Augmentative and Alternative Communication (AAC) and Lexical Gain in Children With Down Syndrome	https://clinicaltrials.gov/study/NCT00689988	Children with Down syndrome (DS) have language development particularities that have negative effects in the communication capacity. By this way, Augmentative and Alternative Communication (AAC) is indicated to this population. The aim of this study was to verify the AAC impact in the lexical gain of children with DS.	BEHAVIORAL: speech-language therapy with AAC intervention	Performance on a initial and final lexical assessments, after 12 months of speech-language therapy, 12 months	Performance on longitudinal follow-up of twelve months of speech-language therapy with AAC use, 12 months		INTERVENTIONAL	Allocation: NON_RANDOMIZED|Intervention Model: SINGLE_GROUP|Masking: NONE|Primary Purpose: TREATMENT	NA	5	2005-07	2007-10-01	2008-06-01	0.668493	2008-06-04		2008-06-04	OTHER	University of Sao Paulo		University of Sao Paulo - School of Medicine - Department of Physiotherapy, Communication Sciences and Disorders, Occupational Therapy, S√£o Paulo, SP, Brazil
Down Syndrome				ADULT, OLDER_ADULT	ALL	COMPLETED	NO		NCT00695695	999908142|08-HG-N142		The Experience of Caregivers of Children With Down Syndrome	https://clinicaltrials.gov/study/NCT00695695	This study will explore how caregivers adjust to having a child with Down syndrome. Primary caregivers 18 years of age and older of a child with Down syndrome may be eligible for this study. Participants complete a 20- to 30-minute survey that explores the subject s thoughts and feelings about being a caregiver to a child with Down syndrome. Questions explore the impact on the subject of being a …					OBSERVATIONAL	Observational Model: |Time Perspective: p		546	2008-05-14		2014-02-03		2008-06-12		2019-12-17	NIH	National Human Genome Research Institute (NHGRI)		National Human Genome Research Institute (NHGRI), 9000 Rockville Pike, Bethesda, Maryland, 20892, United States
Down Syndrome				CHILD	ALL	COMPLETED	YES		NCT00825175	HUM00002466		Treadmill Training and Orthotic Use in Infants With Down Syndrome	https://clinicaltrials.gov/study/NCT00825175	This study determines the effect of orthotic use in combination with treadmill training on the development of gross motor skills and walking onset in infants with Down syndrome.	BEHAVIORAL: Treadmill Training|DEVICE: Supramalleolar Orthoses	Pattern of Gross Motor Development, Age in months at walking development as indicated by the Gross Motor Function Measure, a standardized test of gross motor development., monthly; starting when child can pull to stand and ending when the test determined that the child was walking.			INTERVENTIONAL	Allocation: RANDOMIZED|Intervention Model: PARALLEL|Masking: NONE|Primary Purpose: TREATMENT	NA	22	2006-03	2008-06-01	2008-06-01	0	2009-01-19	2014-01-24	2017-12-04	OTHER	University of Michigan		University of Michigan, Ann Arbor, Michigan, 48109, United States
Down Syndrome				CHILD	ALL	COMPLETED	NO		NCT00844259	180875		Functional Communicative Profile of Children With Down Syndrome	https://clinicaltrials.gov/study/NCT00844259	The aim of this study was to verify the use of communicative functions by children with DS in two interaction conditions: interaction with therapist and interaction with parent.					OBSERVATIONAL	Observational Model: |Time Perspective: p		15	2006-07	2007-10-01	2007-10-01	0	2009-02-16		2009-02-16	OTHER	University of Sao Paulo		University of Sao Paulo - School of Medicine - Department of Physiotherapy, Communication Sciences and Disorders, Occupational Therapy, Sao Paulo, 05360-160, Brazil
Metabolic Syndrome X|Down Syndrome				CHILD, ADULT	ALL	COMPLETED	NO		NCT00864461	249-08		Frequency of Metabolic Syndrome in Down Syndrome Patients	https://clinicaltrials.gov/study/NCT00864461	The aim of this study is to assess the frequency of metabolic syndrome in Down syndrome patients because the prevalence of diabetes mellitus and obesity is higher in individuals with Down syndrome than in the general population.		To asses the frequency of the metabolic syndrome among Down syndrome patients. Metabolic syndrome was defined by Adult Treatment Panel III criteria modified by Halley-Castillo., One year	Evaluate the insulin resistance and insulin sensitivity using the HOMA and QUICKY methods., One year		OBSERVATIONAL	Observational Model: |Time Perspective: p		96	2009-09-01	2009-12-21	2010-03-31	0.273973	2009-03-18		2017-05-05	OTHER	Universidad de Guanajuato		School of Medicine, University of Guanajuato, Leon, Guanajuato, 37320, Mexico
Down Syndrome				CHILD	ALL	WITHDRAWN	NO		NCT00891917	2008-0489		Liq-NOL Efficacy in Pediatric Patients With Down Syndrome	https://clinicaltrials.gov/study/NCT00891917	The purpose of this study is to measure the effects of LiQ-NOL supplementation on language production using the Clinical Evaluation of Language Fundamentals test, language sampling using the mean length of utterance test, and speech articulation using the Goldman-Fristoe Test of Articulation.	DIETARY_SUPPLEMENT: Ubiquinol-10 Syrup|DIETARY_SUPPLEMENT: syrup (placebo)	To measure the effects of LiQ-NOL on language skills, expressive language ability, and speech articulation., beginning and end of 3 month treatment period	To evaluate the effects of LiQ-NOL on child behavior., beginning and end of 3 month treatment period		INTERVENTIONAL	Allocation: RANDOMIZED|Intervention Model: CROSSOVER|Masking: TRIPLE (PARTICIPANT, CARE_PROVIDER, OUTCOMES_ASSESSOR)|Primary Purpose: TREATMENT	PHASE2	0	2005-01	2012-11-01	2012-12-01		2009-05-01		2020-09-09	OTHER	Children's Hospital Medical Center, Cincinnati		Cincinnati Children's Hospital Medical Center, Cincinnati, Ohio, 45229, United States
Down Syndrome				CHILD, ADULT, OLDER_ADULT	ALL	COMPLETED	NO		NCT00951730	0808017|2008-A01273-52	SAOS/T21	Evaluation of a Simplified Method for Diagnosis of Sleep Apnea in Children and Adults With Down Syndrome	https://clinicaltrials.gov/study/NCT00951730	People with Down syndrome are at increased risk of sleep apnea, not only from obstruction of the upper airway, but also of central origin. According to published data, sleep apnea may occur in at least 40% of children and adults with Down syndrome. Consequences of these sleep apnea are numerous : failure to thrive, cognitive decline, high blood pressure, heart disease, accident due to day sleepin…	OTHER: Polysomnography	Apnea / hypopnea events index determined by reading the complete polysomnography (review reference) and apnea / hypopnoea events index determined by the simplified five parameters of the polysomnography, At 15 days after enroling	Questionnaire on sleep, At inclusion and at the end (18 months)|Psychometric tests, At inclusion and at the end (18 months)		OBSERVATIONAL	Observational Model: |Time Perspective: p		97	2010-02	2015-02-01	2015-02-01	0	2009-08-04		2015-07-07	OTHER	Centre Hospitalier Universitaire de Saint Etienne	Ministry of Health, France	CHU de Grenoble, Grenoble, 38000, France|Hospices Civiles de lyon, Lyon, 69000, France|CHU de Saint-Etienne, Saint-etienne, 42055, France
Down Syndrome				CHILD	ALL	UNKNOWN	NO		NCT00952354	473492/2007-5|CNPq-473492/2007-5		Oral Language in Children With Down Syndrome	https://clinicaltrials.gov/study/NCT00952354	The objective of this research is to verify the language of children with Down syndrome concerning lexical, syntactic and semantic aspects using MLU. The hypothesis is that children with Down syndrome will present low performance, regarding not only the quantitative measures as MLU-m, MLU-w, GM-1 and GM-2, but also regarding the qualitative aspects of their production, when compared to children w…					OBSERVATIONAL	Observational Model: |Time Perspective: p		60	2007-08	2009-04-01	2009-08-01		2009-08-06		2009-08-06	OTHER	University of Sao Paulo	Conselho Nacional de Desenvolvimento Cient√≠fico e Tecnol√≥gico	University of Sao Paulo - School of Medicine - Department of Physiotherapy, Communication Sciences and Disorders, Occupational Therapy, Sao Paulo, 05360-160, Brazil
Down Syndrome				CHILD, ADULT	ALL	UNKNOWN	NO		NCT00954382	200904037R		Trends in Intellectual Development in Down Syndrome	https://clinicaltrials.gov/study/NCT00954382	Previous foreign studies revealed that the IQ in Down syndrome (DS) declines with age, but not any investigation of domestic data in Taiwan was available. Individuals with DS are characterized by limited verbal development, and in this article, authors look into the diverging verbal-nonverbal abilities in the DS phenotype.		IQ, 2001-2010	mental age, 2001-2010		OBSERVATIONAL	Observational Model: |Time Perspective: p		60	2009-05	2009-12-01	2010-12-01		2009-08-07		2010-03-18	OTHER	National Taiwan University Hospital		NTUH, Taipei, 10041, Taiwan
Down Syndrome With and Without Auto Immune Abnormalities				CHILD, ADULT	ALL	COMPLETED	NO		NCT01041469	IJL-IMM-EP10	IMMUTRI	Pilot Study of Auto-immune Abnormalities Associated With Down Syndrome	https://clinicaltrials.gov/study/NCT01041469	The purpose of the study is to identify biological data linked to auto immune abnormalities associated with Down Syndrome.		Auto-antibodies dosage, at enrolment|specific lymphocytes populations count, at enrolment			OBSERVATIONAL	Observational Model: |Time Perspective: p		72	2009-11		2010-12-01		2009-12-31		2012-03-22	OTHER	Institut Jerome Lejeune	Fondation J√©r√¥me Lejeune	Institut Jerome Lejeune, Paris, 75015, France|Laboratoire d'Immunologie Biologique (Unit√© INSERM U580), Paris, 75743, France
Down Syndrome				ADULT, OLDER_ADULT	ALL	COMPLETED	NO		NCT01148121	113810		Assessment of Bone Density and Bone Turnover Markers in Patients With Down Syndrome and Comparison to the Ts65Dn Model	https://clinicaltrials.gov/study/NCT01148121	This study may provide information that may serve as the foundation for a larger research study to address issues regarding the causes, diagnosis, and treatment of osteoporosis in the Down syndrome patient population.	OTHER: Skeletal Status Assessment of a Down Syndrome Population	Ts65DN pathogenesis proxy, The bone turnover markers, Complete Blood Count (CBC) and the Duel Energy X-ray (DXA) scan results will be used to assess the skeletal status of the Down syndrome patients. This data will form the basis to establish the Ts65Dn as a reasonable proxy for pathogenesis and treatment in humans., 1 year			INTERVENTIONAL	Allocation: NA|Intervention Model: SINGLE_GROUP|Masking: NONE|Primary Purpose:	NA	30	2010-06	2015-08-01	2015-08-01	0	2010-06-22		2016-12-07	OTHER	University of Arkansas		University of Arkansas for Medical Sciences, Little Rock, Arkansas, 72205, United States
Down Syndrome				CHILD, ADULT	ALL	COMPLETED	NO		NCT01256112	1 R03 DK070627 (completed)|R03DK070627		Parent Supported Weight Reduction in Down Syndrome	https://clinicaltrials.gov/study/NCT01256112	The purpose of this study is to determine whether a nutrition and physical activity education program for families of overweight or obese adolescents with Down syndrome is more effective when behavioral lifestyle change strategies are added.	BEHAVIORAL: Parent Supported Behavioral Intervention|BEHAVIORAL: Nutrition/Activity Education (NAE)				INTERVENTIONAL	Allocation: RANDOMIZED|Intervention Model: PARALLEL|Masking: NONE|Primary Purpose: TREATMENT	NA	21	2006-09	2010-03-01	2010-03-01	0	2010-12-08		2017-10-18	NIH	National Institute of Diabetes and Digestive and Kidney Diseases (NIDDK)	University of Massachusetts, Worcester	Eunice Kennedy Shriver Center at UMASS Medical School, Waltham, Massachusetts, 02452, United States
Neuromuscular Diseases|Cerebral Palsy|Down Syndrome|Autism|Developmental Coordination Disorder				CHILD	ALL	COMPLETED	NO		NCT01313325	2006-09-14	HPOT	Hippotherapy to Improve the Balance of Children With Movement Disorders	https://clinicaltrials.gov/study/NCT01313325	The purpose of this study is to determine if adding hippotherapy treatment will improve balance for children ages 5-17 who have disabilities such as cerebral palsy and down syndrome. We also want to find out if by improving their balance the children increase their participation in age appropriate activities.	OTHER: Hippotherapy	Pediatric Balance Scale, The Pediatric Balance Scale (PBS) is a standardized 14 item test of various component activities related to balance. It is a modified child version of the adult Berg Balance Scale. The PBS has high total score test-retest reliability of ICC (3,1) =0.998, as well as good interrater reliability (ICC(3,1) = 0.997).1, 8-9 weeks	Activities Scale for Kids, Activities Scale for Kids - Participation (ASKp) is a self-administered 30 item questionaire that measures the impact of children's disability to overall function and participation within relevant environments. It correlates well with parent reports on the Childhood Health Assessment Questionnaire (r=0.81, p\<0.000) and clinician observations of children's function (ICC…		INTERVENTIONAL	Allocation: NA|Intervention Model: SINGLE_GROUP|Masking: SINGLE (OUTCOMES_ASSESSOR)|Primary Purpose: TREATMENT	NA	16	2006-09	2007-12-01	2007-12-01	0	2011-03-11		2011-03-11	OTHER	Central Michigan University		CHUM Therapeutic Riding Center, Dansville, Michigan, 48854, United States
Cerebral Palsy|Autism|Down's Syndrome|Brain Injury				CHILD, ADULT	ALL	COMPLETED	NO		NCT01379443	2008H00766		Rehabilitation of Children With Multiple Disabilities	https://clinicaltrials.gov/study/NCT01379443	The objective of the study is to compare the usual care and treatment of children and youth (0-19 years) with multiple developmental delays and disabilities and their families in Simcoe York with a co-ordinated, navigated approach to care using the Children's Treatment Network (CTN) services.	OTHER: CTN model of care for children and their families	Parental reports in the Quality of Life of Children and Youth, Parent report of family centred processes of care (MPOC) Parent mental health Parent perceived social support, 12 and 24 month	Integration of teams amongst service providers. Integration was measured at two levels using the Integration of Human Services Measure., The measure evaluates observed and expected depth of integration among service providers. CEO or senior manager participation in the Network was measured., 12 months and 24 months		INTERVENTIONAL	Allocation: RANDOMIZED|Intervention Model: PARALLEL|Masking: DOUBLE (INVESTIGATOR, OUTCOMES_ASSESSOR)|Primary Purpose: HEALTH_SERVICES_RESEARCH	PHASE1	445	2007-04	2009-12-01	2009-12-01	0	2011-06-23		2011-06-23	NETWORK	Children's Treatment Network	McMaster University	McMaster University, Hamilton, Ontario, L8N 3Z5, Canada
Down Syndrome				CHILD, ADULT, OLDER_ADULT	ALL	COMPLETED	NO		NCT01390558	Gait Parameters Down Syndrome		Gait Parameters of Persons With Down Syndrome With and Without Orthotics Using GaitRite	https://clinicaltrials.gov/study/NCT01390558	This is a research study of persons with Down Syndrome between 2 and 80 years old who are independently walking. The purpose of this study is to see what effect orthotics have on how people with Down Syndrome walk.	PROCEDURE: custom orthotics	Gait will be measured with the GaitRite gait evaluation system., Specific temporal and spatial parameters of gait will be measured with the GaitRite gait evaluation system. Subjects will walk with and without their orthotics. Measurement will be by changes in the previously noted gait parameters between the orthotics and non-orthotics groups., 3 years	Elucidate patterns in the development of walking in persons with Down Syndrome using GaitRite¬Æ., The previously described parameters of gait as measured by the GaitRite system will be used to establish an overview of the development of gait in persons with Down Syndrome., 3 years		OBSERVATIONAL	Observational Model: |Time Perspective: p		23	2011-06	2018-08-27	2018-08-27	0	2011-07-11		2019-02-15	OTHER	Oregon Health and Science University		Child Development and Rehabilitation Center, Portland, Oregon, 97239, United States
Down Syndrome				CHILD	ALL	COMPLETED	YES		NCT01598350	0910-003		Gait in Children With Down Syndrome While Wearing Orthoses	https://clinicaltrials.gov/study/NCT01598350	On average, Down syndrome (DS) occurs once in every 700 live births and results in life-long disability and increased risk for comorbidities.1 Individuals with DS are also susceptible to secondary physical impairments and limitations as a result of complications associated with joint hypermobility, hypotonicity, and increased ligamentous laxity. Secondary impairments such as pes planus (flat feet…	DEVICE: Supramalleolar Orthoses (Cascade)	Step Width, 60 minutes			INTERVENTIONAL	Allocation: NA|Intervention Model: SINGLE_GROUP|Masking: SINGLE (OUTCOMES_ASSESSOR)|Primary Purpose: TREATMENT	NA	6	2010-01	2011-06-01	2011-06-01	0	2012-05-15	2013-12-30	2013-12-30	OTHER	University of Puget Sound		University of Puget Sound, Tacoma, Washington, 98406, United States
Dysarthria|Down Syndrome				CHILD, ADULT, OLDER_ADULT	ALL	COMPLETED	NO		NCT01684670	Pro00039730		Intensive Dysarthria Sessions in Adults and Children With Down Syndrome	https://clinicaltrials.gov/study/NCT01684670	This research study is designed to investigate the feasibility and treatment effects of a behavioral speech treatment in adults and children with Down Syndrome (DS) and dysarthria. The speech sessions will provide an intensive, articulation-based intervention focused on increasing effort during speech production via use of "clear speech." A single subject multiple baselines across subjects design…	BEHAVIORAL: Speech sessions	Speech intelligibility, Speech intelligibility in sentences scored by naive listeners., 3-6 months			INTERVENTIONAL	Allocation: NA|Intervention Model: SINGLE_GROUP|Masking: NONE|Primary Purpose: TREATMENT	NA	5	2014-02	2016-05-01	2016-05-01	0	2012-09-13		2016-11-23	OTHER	Duke University	University of Rhode Island|University of Florida|University of North Carolina, Chapel Hill	Duke University Health System, Durham, North Carolina, 27710, United States
Down's Syndrome				CHILD, ADULT, OLDER_ADULT	ALL	COMPLETED	NO		NCT01758718	Kyorineye009|Entropion with Down's syndrome		Eyelash Line Resection for Entropion Associated With Down's Syndrome	https://clinicaltrials.gov/study/NCT01758718	Surgical outcome of entropion associated with Down's syndrome was evaluated. Grading scale of superficial punctate keratopathy and score of wearing glasses to correct refractive errors were measured.	PROCEDURE: Eyelash line resection	Grading scale of superficial punctate keratopathy, The degree of superficial punctate keratopathy was assessed by the area and density classification which was scored with the area of superficial punctate keratopathy graded from A0 through A3, and the density graded from D0 through D3., one year	Score of wearing glasses, The score of wearing glasses was graded 2; all day, 1; more than half day, 0; none of the day., one ear		INTERVENTIONAL	Allocation: NA|Intervention Model: SINGLE_GROUP|Masking: NONE|Primary Purpose: TREATMENT	NA	24	2007-04	2012-03-01	2012-10-01	0.586301	2013-01-01		2013-01-01	OTHER	Kyorin University		Kyorin Eye Center, Mitaka, Tokyo, 181-8611, Japan
Down Syndrome|Subclinical Hypothyroidism				CHILD, ADULT	ALL	COMPLETED	YES		NCT01832753	12-009578|1R01HD071981-01A1		Treatment Trial of Subclinical Hypothyroidism in Down Syndrome	https://clinicaltrials.gov/study/NCT01832753	The purpose of this research study is to learn about the effects of treating subclinical hypothyroidism (SCH) with thyroid hormone replacement in children and adolescents with Down syndrome (DS). We hypothesize that treatment of SCH with thyroid hormone replacement will improve cardiometabolic health and quality of life.	DRUG: Levothyroxine	Change in Lipid Panel From Baseline at 6, 12 and 18 Months., Lipid panel will be measured via fasting blood draw., baseline, 6 months, 12 months & 18 months	Change in Quality of Life From Baseline at 6, 12 and 18 Months., Questionnaires will be done with participants and parents on the day of each study visit to determine body image and quality of life. The Pediatric Quality of Life (PedsQL) scale is a 5-item scale (values 1-5). 1 - "Always True", to 5 - "Never True". Items are reverse-scored and linearly transformed to a 0-100 scale (0 = 100, 1 = 75…		INTERVENTIONAL	Allocation: RANDOMIZED|Intervention Model: PARALLEL|Masking: DOUBLE (PARTICIPANT, CARE_PROVIDER)|Primary Purpose: TREATMENT	NA	12	2013-01	2017-10-18	2017-10-18	0	2013-04-16	2019-06-13	2019-09-06	OTHER	Children's Hospital of Philadelphia	Eunice Kennedy Shriver National Institute of Child Health and Human Development (NICHD)	Children's National Medical Center, Washington, District of Columbia, 20010, United States|The Children's Hospital of Philadelphia, Philadelphia, Pennsylvania, 19104, United States	Study Protocol and Statistical Analysis Plan, https://cdn.clinicaltrials.gov/large-docs/53/NCT01832753/Prot_SAP_000.pdf
Down Syndrome|Obstructive Sleep Apnea				CHILD, ADULT, OLDER_ADULT	ALL	ENROLLING_BY_INVITATION	NO		NCT01902407	CIN001-Dymosa|R01HL105206-01	DYMOSA	Computer Models of Airways in Children and Young Adults With Sleep Apnea and Down Syndrome	https://clinicaltrials.gov/study/NCT01902407	The purpose of this research study is to develop a way of predicting with computers how surgery on the airway will affect night time breathing called Obstructive Sleep Apnea (OSA) in children with Down Syndrome. A research measurement for airway resistance will also be done during the clinical sleep MRI. The airway resistance measurement will take about 10 minutes and is done during sleep. The ai…		Measurement of critical closing pressure of the airway-Sleep MRI, Measured in mmH2O, Day 1			OBSERVATIONAL	Observational Model: |Time Perspective: p		73	2011-03	2027-12-01	2027-12-01		2013-07-18		2024-02-22	OTHER	Children's Hospital Medical Center, Cincinnati	National Heart, Lung, and Blood Institute (NHLBI)	Cincinnati Children's Hospital Medical Center, Cincinnati, Ohio, 45229, United States
Down Syndrome				CHILD, ADULT	ALL	COMPLETED	NO		NCT01920633	BP28947|2013-001264-33		A Screening Protocol to Assess Adults and Adolescents With Down Syndrome for Eligibility For Upcoming Study of RG1662 (Study BP27832)	https://clinicaltrials.gov/study/NCT01920633	This is a single visit study in which people with Down syndrome aged 12-30 will attend the clinical center to undergo assessments to evaluate their eligibility for potential enrollment in the future BP27832 Phase II clinical study which will evaluate the efficacy, safety and tolerability of RG1662. Study participants may withdraw from this study at any time and for any reason.		Identification of people with Down syndrome aged 12-30 eligible for upcoming BP27832 study of RG1662, 1 day			OBSERVATIONAL	Observational Model: |Time Perspective: p		135	2013-10-31	2015-01-31	2015-01-31	0	2013-08-12		2017-07-19	INDUSTRY	Hoffmann-La Roche		Univ of CA San Diego; Neurosciences Comp.Alzheimer's, La Jolla, California, 92037, United States|Emory University School of Medicine; Department of Human Genetics & Pediatrics, Decatur, Georgia, 30033, United States|Rush University Medical Center, Chicago, Illinois, 60612, United States|Johns Hopkins Hospital., Baltimore, Maryland, 21287, United States|Massachusette General Hospital; Medical Gene…
All Diagnosed Health Conditions|ADD/ADHD|Alopecia Areata|Ankylosing Spondylitis|Asthma|Atopic Dermatitis Eczema|Beta Thalassemia|Bipolar Disorder|Breast Cancer|Celiac Disease|Cervical Cancer|Chronic Inflammatory Demyelinating Polyneuropathy|Chronic Kidney Diseases|Chronic Obstructive Pulmonary Disease|Colon Cancer|Colorectal Cancer|Crohn's Disease|Cystic Fibrosis|Depression|Diabetes Mellitus|Duch…				ADULT, OLDER_ADULT	ALL	COMPLETED	NO		NCT01931644	SAN-BB-01		At-Home Research Study for Patients With Autoimmune, Inflammatory, Genetic, Hematological, Infectious, Neurological, CNS, Oncological, Respiratory, Metabolic Conditions	https://clinicaltrials.gov/study/NCT01931644	We are the missing link in clinical trials, connecting patients and researchers seamlessly and conveniently using a mobile health platform to advance medical research. We make it easy for patients to contribute to research for medical conditions that matter most to them, regardless of their location or ability to travel.		Biospecimen & Clinical Data Collection, To collect enough biospecimens and associated clinical data to allow researchers to come to statistically relevant scientific results, 10 years			OBSERVATIONAL	Observational Model: |Time Perspective: p		17667	2013-07	2024-04-01	2024-04-01	0	2013-08-29		2024-04-18	INDUSTRY	Sanguine Biosciences		Sanguine Biosciences, Los Angeles, California, 91403, United States
Down Syndrome				CHILD, ADULT, OLDER_ADULT	ALL	RECRUITING	NO		NCT01950624	999913201|13-CH-N201		DS-Connect {TM}: The Down Syndrome Registry	https://clinicaltrials.gov/study/NCT01950624	Objective: The development of a patient registry for Down syndrome (DS) was identified as a priority in the 2007 Down Syndrome Research Plan. Under the auspices of the Down Syndrome Consortium, founded in 2011 as a public-private partnership between the NIH and DS advocacy organizations, NICHD awarded a contract in 2012 to create a patient-focused online registry to facilitate research participat…		1.To determine the prevalence of the various phenotypic manifestations of DS.2. To identify individuals with DS who may be eligible for research studies or new clinical trials, based on specific information about their diagnosis and health histo..., The purposes of DS-Connect are: 1. To identify the various phenotypic manifestations of DS. 2. To identify individuals with DS who may be eligible fo…	Aggregate data from individuals with DS globally. Enable researchers to use de-identified data to analyze the etiology, natural history, and/or treatment effectiveness in DS. Help medical professionals improve treatments for those with DS., 1 year		OBSERVATIONAL	Observational Model: |Time Perspective: p		100000	2013-09-06	2025-05-26			2013-09-25		2024-08-16	NIH	Eunice Kennedy Shriver National Institute of Child Health and Human Development (NICHD)		National Institute of Child Health and Human Development (NICHD), 9000 Rockville, Bethesda, Maryland, 20892, United States
Down Syndrome				CHILD	ALL	UNKNOWN	NO		NCT01975545	MCIC-001		Fluor Varnish With Silver Nanoparticles for Dental Remineralization in Patients With Trisomy 21	https://clinicaltrials.gov/study/NCT01975545	Patients with trisomy 21 are in greater danger of developing caries. It has been hypothesized that adding silver nanoparticles to fluor varnishes could promote remineralization of the teeth. A split-plot randomized controlled trial will be performed to address this question.	DRUG: Fluor varnish|DRUG: Fluor varnish with nanoparticles	Remineralization, Remineralization status will be assessed through laser fluorescence of the tooth with a Diagnodent probe (Diagnodent, Kavo, Madrid, Spain), 3 months			INTERVENTIONAL	Allocation: RANDOMIZED|Intervention Model: PARALLEL|Masking: TRIPLE (PARTICIPANT, CARE_PROVIDER, INVESTIGATOR)|Primary Purpose: PREVENTION	PHASE2	20	2012-09	2014-04-01	2014-05-01		2013-11-03		2014-03-07	OTHER	Universidad Autonoma de San Luis Potos√≠		Universidad Aut√≥noma de San Luis Potos√≠, San Luis Potos√≠, 78210, Mexico
Respiratory Syncytial Virus Infection				CHILD	ALL	COMPLETED	YES		NCT02016690	P14-296		Synagis¬Æ Liquid 50mg, 100mg for Intramuscular Injection Special Investigation in Immunocompromised Children With Synagis¬Æ	https://clinicaltrials.gov/study/NCT02016690	This post marketing observational study (PMOS) was conducted in Japan during the 2013-2014 and 2014-2015 Respiratory Syncytial Virus (RSV) seasons to assess the safety and effectiveness of palivizumab for the prevention of serious lower respiratory tract infection caused by RSV in participants 24 months of age and under, who have an immunocompromised medical condition (e.g., combined immunodefici…		Number of Participants With Adverse Events, An adverse event (AE) was defined as any untoward medical occurrence in a participant which does not necessarily have a causal relationship with their treatment. Adverse events were documented on the case report form (CRF)., From the first administration of palivizumab to 30 days after the last administration of palivizumab, up to 44 weeks|Number of Par…	Change in Lower Respiratory Tract Infection (LRI) Score During the Study, The Lower Respiratory Tract Infection (LRI) Score ranged from 0 (well or baseline); 1 (Upper Respiratory tract Infection \[URI\]), mild); 2 (LRI); 3 (LRI, moderate); 4 (LRI, severe) to 5 (Respiratory Failure). Components of the score included respiratory rate per minute, oxygen saturation, and physical findings of LRI. LRI …		OBSERVATIONAL	Observational Model: |Time Perspective: p		312	2013-12	2015-12-01	2015-12-01	0	2013-12-20	2017-02-08	2017-03-20	INDUSTRY	AbbVie
Language Impairment|Down Syndrome				CHILD	ALL	COMPLETED	NO		NCT02158390	5302014	Merck	Phenotypic Specific Communication Intervention for Children With Down Syndrome	https://clinicaltrials.gov/study/NCT02158390	Children with Down syndrome (DS) have greater difficulty acquiring expressive language than is predicted by their general cognitive abilities and language comprehension (Miller, 1999). To date, interventions to improve communication outcomes for children with DS have met with only modest success. The proposed study is a randomized controlled trial of an early communication intervention combining …	BEHAVIORAL: Jasper-EMT with words and AAC	Spoken language, Spoken language is measured by transcribing child utterances ( spoken and AAC generated ) during 20 minute naturalistic language samples. Linguistic analysis are automated, via SALT., up to 3 months	Receptive language, Receptive language is assessed by child performance on the Preschool Language Scale 5th Edition ( PLS-5), a standardized language assessment., up to 3 months|Executive Functioning, Children's executive functioning abilities will be assessed across a variety of tasks measuring persistence, planning, and attention., up to 3 months	Parent use of Joint Attention Symbolic Play Engagement and Regulation- Enhanced Milieu Teaching ( Jasper-EMT) strategies, Observations of parent-child interactions are coded to determine parent use of key intervention strategies., up to 3 months	INTERVENTIONAL	Allocation: RANDOMIZED|Intervention Model: PARALLEL|Masking: SINGLE (OUTCOMES_ASSESSOR)|Primary Purpose: TREATMENT	NA	78	2014-06	2017-08-30	2018-02-06	0.438356	2014-06-06		2018-07-12	OTHER	Vanderbilt University	University of California, Los Angeles	University of California, Los Angeles Center for Autism Research and Treatment, Los Angeles, California, 90024, United States|Vanderbilt University Kennedy Center, Nashville, Tennessee, 37203, United States
Aneuploidy|Trisomy 21|Trisomy 18|Trisomy 13|Down Syndrome				ADULT	FEMALE	COMPLETED	NO		NCT02201862	AD201	NICHE	Non-Invasive Chromosomal Evaluation of Trisomy Study	https://clinicaltrials.gov/study/NCT02201862	This study is being conducted to provide clinically annotated samples to support continued improvements in the Ariosa Test content, methodology, specimen processing and quality control.		Detection of aneuploidy, 24 months			OBSERVATIONAL	Observational Model: |Time Perspective: p		2000	2014-04	2019-08-01	2019-08-01	0	2014-07-28		2020-04-30	INDUSTRY	Cindy Cisneros		University California San Diego, San Diego, California, United States|Women's Healthcare Group of PA, Oaks, Pennsylvania, 19456, United States|Regional Obestrical Consultants, Chattanooga, Tennessee, 37403, United States
Down Syndrome				CHILD	ALL	TERMINATED	NO		NCT02288702	STUDY00000604		Comparison of Bispectral Index Values in Patients With and Without Down's Syndrome	https://clinicaltrials.gov/study/NCT02288702	About 1 in every 700 babies born in the United States has Down's Syndrome (DS; Trisomy 21), 99% of whom have some degree of intellectual disability. Recent advances in medicine have resulted in a dramatically improved lifespan of about 25 to 60 years of age. Yet, there is limited data about anesthetic management in this increasing patient population. The bispectral index (BIS) monitor is a non-in…	DEVICE: monitoring BIS in both groups	measure BIS values in the normal patients and those with Down syndrome under anesthesia, \>25% lower BIS values in patients with DS compared to patients without DS, 2 years			OBSERVATIONAL	Observational Model: |Time Perspective: p		40	2014-10	2017-07-13	2017-07-13		2014-11-11		2023-01-23	OTHER	Milton S. Hershey Medical Center		Hershey Medical Center, Hershey, Pennsylvania, 17033, United States
Sleep Apnea, Obstructive|Down Syndrome				CHILD, ADULT	ALL	COMPLETED	YES		NCT02344108	14-146H|2019P001786		A Pilot Study to Evaluate the Hypoglossal Nerve Stimulator in Adolescents With Down Syndrome and Obstructive Sleep Apnea	https://clinicaltrials.gov/study/NCT02344108	Obstructive sleep apnea (OSA) affects up to 1% of the general pediatric population and is associated with adverse behavior and quality of life, as well as long term cardiopulmonary system complications. Trisomy 21 (Down Syndrome) is the most common chromosomal disorder, with a incidence of approximately 1 per 660-800 births. Patients with Down Syndrome have a higher incidence of OSA than the gene…	DEVICE: Inspire¬Æ Upper Airway Simulation System (Model 3028 IPG )	Serious Adverse Events, In this study, adverse events were defined as "serious" if they resulted in: (1) death; (2) a life-threatening experience; (3) in-patient hospitalization or prolongation of hospital stay; (4) a persistent or significant disability/incapacity; (5) congenital anomaly/birth defect; or (6) events that jeopardized the health of the subject or required surgical intervention., 1 …	Apnea-hypopnea Index (AHI), The apnea-hypopnea index (AHI) is a measure of the number of times per hour that an apnea or hypopnea event occurs during sleep. Apneas are defined as short pauses in breathing, while hypopnea is defined as shallow breathing. The AHI is useful in evaluating obstructive sleep apnea (OSA). The normal pediatric range is typically defined as an AHI of less than 1 event per…		INTERVENTIONAL	Allocation: NA|Intervention Model: SINGLE_GROUP|Masking: NONE|Primary Purpose: TREATMENT	NA	42	2015-02	2021-07-23	2021-09-02	0.112329	2015-01-22	2022-02-11	2022-04-12	OTHER	Christopher Hartnick, M.D.	Emory University|Children's Hospital Medical Center, Cincinnati|Inspire Medical Systems, Inc.|University of Pittsburgh|Children's Hospital of The King's Daughters	Children's Healthcare of Atlanta - Egleston Hospital, Atlanta, Georgia, 30329, United States|Massachusetts Eye and Ear, Boston, Massachusetts, 02115, United States|Cincinnati Children's Hospital, Cincinnati, Ohio, 45229, United States|Children's Hospital of Pittsburgh, Pittsburgh, Pennsylvania, 15224, United States|Children's Hospital of The King's Daughters, Norfolk, Virginia, 23507, United Stat…	Study Protocol, https://cdn.clinicaltrials.gov/large-docs/08/NCT02344108/Prot_000.pdf|Informed Consent Form, https://cdn.clinicaltrials.gov/large-docs/08/NCT02344108/ICF_001.pdf
Down Syndrome				CHILD, ADULT	ALL	COMPLETED	NO		NCT02380638	DEP2009-09183		Effects of Whole-body Vibration Training on Body Composition in Adolescents With and Without Down Syndrome	https://clinicaltrials.gov/study/NCT02380638	The main aims of the present project include 1) to study the longitudinal effects of whole-body vibratory exercise on bone metabolism in adolescents with and without DS and 2) to evaluate whether a low frequency vibratory training program consisting of 3 sessions per week for 9 months (each vibratory session last approximately 10 minutes and includes 5-6 bouts of 1 min with 1 min rest between bou…	DEVICE: Whole-body vibration training (Power Plate¬Æ) on bone mass and bone metabolism in adolescents with and without Down syndrome.	Changes from baseline in body composition assessed with dual energy X-ray at different time points, 6 months and 15 months., Changes from baseline in body composition at 6 months and changes from baseline in body composition at 15 months	Changes from baseline in bone structure evaluated with peripheral quantitative computed tomography at different time points, 6 months and 15 months., Changes from baseline in bone structure at 6 months and changes from baseline in bone structure at 15 months		INTERVENTIONAL	Allocation: RANDOMIZED|Intervention Model: CROSSOVER|Masking: NONE|Primary Purpose: PREVENTION	NA	58	2010-01	2012-06-01	2012-12-01	0.50137	2015-03-05		2015-03-05	OTHER	Universidad de Zaragoza		GENUD Research Group, Zaragoza, 50009, Spain
Down Syndrome|Polyendocrinopathies, Autoimmune|Respiratory Tract Infections|Autoimmunity				CHILD, ADULT	ALL	COMPLETED	NO		NCT02421276	14-2300		Depressed AIRE Gene Expression Causes Immune Cell Dysfunction & Autoimmunity in Down Syndrome	https://clinicaltrials.gov/study/NCT02421276	This study plans to learn more about Down syndrome. The investigators think there is a different level of the AIRE gene in individuals with Down syndrome. The investigators think that the AIRE gene level can provide more insight about depressed immune cell function in individuals with Down syndrome. Patients are being asked to be in this research study because the investigators want to see if the…	OTHER: Phlebotomy	AIRE Gene expression in Macrophage Subpopulations, Peripheral blood draw, At the time of sample acquisition	White blood cell Subpopulation Numbers, Peripheral blood draw, At the time of sample acquisition		INTERVENTIONAL	Allocation: NON_RANDOMIZED|Intervention Model: PARALLEL|Masking: NONE|Primary Purpose: BASIC_SCIENCE	NA	45	2015-10-19	2018-02-01	2018-02-01	0	2015-04-20		2022-04-19	OTHER	University of Colorado, Denver		University of Colorado, Denver, Denver, Colorado, 80045, United States
Ultrasound Quality				ADULT	FEMALE	COMPLETED	NO		NCT02443597	AFHSRMREC/2015/OB/GYNAE/053		Can Increased Body Mass Index Prevent Adequate Ultrasound Examination for Trisomy 21 Risk Assessment?	https://clinicaltrials.gov/study/NCT02443597	Determine Cutoff BMI at which transabdominal sonography (TAS) is not satisfactory for aneuploidy risk assessment.	OTHER: ultrasound	Cutoff body mass index for the use of transvaginal ultrasound for aneuploidy risk assessment., 30 minutes	The time of the study. (time needed for satisfactory ultrasound risk assessment in minutes), time needed for satisfactory ultrasound risk assessment in minutes, 30 minutes|The tolerance of the woman for trans-vaginal ultrasound., preference of the patients towards transabdominal and transvaginal ultrasound, 30 minutes|The harmful effect to the patient, Infection, Bleeding, Injury to vagina or cer…		OBSERVATIONAL	Observational Model: |Time Perspective: p		200	2015-06	2015-12-01	2016-01-01	0.0849315	2015-05-14		2016-01-20	OTHER	Benha University	Armed Forces Hospitals, Southern Region, Saudi Arabia	antenatal clinic of Armed Forces Hospital, Southern Region, Khamis Mushait,, Asir,, 101, Saudi Arabia
Developmental Disabilities|Weight Loss|Body Weight|Down Syndrome|Body Weight Changes|Intellectual Disability				CHILD, ADULT	ALL	COMPLETED	YES		NCT02561754	STUDY00001857|5R01HD079642	IDDAdol	Weight Management for Adolescents With IDD	https://clinicaltrials.gov/study/NCT02561754	The goal of this study is to explore the impact of two different diets (conventional vs. enhanced stop light) and two different delivery systems (face-to-face vs. remote) on weight across 18 months in overweight and obese adolescents with intellectual and developmental disabilities.	DIETARY_SUPPLEMENT: Enhanced Stop Light Diet (eSLD)|DIETARY_SUPPLEMENT: Conventional Diet (CD)|BEHAVIORAL: Face-to-face (FTF)|BEHAVIORAL: Technology (TECH)|OTHER: iPad with FaceTime	Weight Change at 6 Months, Participants will be weighed in shorts and a t-shirt , on a calibrated scale to the nearest 0.1 kg., Change in weight from baseline to 6 months	Weight Change Across 18 Months, Participants will be weighed in shorts and a t-shirt between 7 and 10 AM, in duplicate, on a calibrated scale to the nearest 0.1 kg., Change in weight from baseline to 18 months		INTERVENTIONAL	Allocation: RANDOMIZED|Intervention Model: PARALLEL|Masking: NONE|Primary Purpose: TREATMENT	NA	110	2015-03	2020-05-12	2021-05-05	0.980822	2015-09-28	2023-02-10	2023-02-10	OTHER	University of Kansas Medical Center	Eunice Kennedy Shriver National Institute of Child Health and Human Development (NICHD)	University of Kansas Medical Center, Kansas City, Kansas, 66160, United States|Energy Balance Lab, The University of Kansas, Lawrence, Kansas, 66045, United States	Study Protocol and Statistical Analysis Plan, https://cdn.clinicaltrials.gov/large-docs/54/NCT02561754/Prot_SAP_000.pdf
Child Behavior				CHILD	ALL	COMPLETED	NO		NCT02567357	R2149PSY	PREDICTORS	Parents Resources for Decreasing the Incidence of Change Triggered Temper Outbursts	https://clinicaltrials.gov/study/NCT02567357	'PREDICTORS' (Parents Resources for Decreasing the Incidence of Change Triggered Temper Outbursts) aims to evaluate web-based training packages for caregivers of children who show frequent temper outbursts following changes to their routines and plans. The training packages will teach caregivers how to apply strategies that aim to reduce the number of temper outbursts that the children show follo…	BEHAVIORAL: Visual Scheduling|BEHAVIORAL: signalling change	Change in frequency of temper outbursts between baseline and intervention, Informant reports of outbursts using a web-based behaviour diary after they occur. Entries comprise check lists of individual behaviours comprised in the outburst, an intensity rating (1-3 or 1-5 point scale depending on the different intensities of outburst parents were able to operationally describe), a description of th…	Change in cost of services with which the child engages - Cost of Services Receipt Inventory, An informant report questionnaire on the cost to health services associated with the child over the previous 6 months, within 2 weeks before baseline, within one month after baseline, within one month following intervention|Process information on how the intervention strategies are being implemented by c…		INTERVENTIONAL	Allocation: RANDOMIZED|Intervention Model: PARALLEL|Masking: TRIPLE (PARTICIPANT, CARE_PROVIDER, INVESTIGATOR)|Primary Purpose: TREATMENT	PHASE1	80	2015-01	2017-05-01	2017-06-01	0.0849315	2015-10-05		2020-02-17	OTHER	Queen's University, Belfast	University of Warwick|University of Birmingham	Queen's University Belfast, Belfast, Northern Ireland, BT7 1NN, United Kingdom
Down Syndrome				CHILD, ADULT	ALL	RECRUITING	NO		NCT02651493	Pro00003506.		Digital Dysmorphology Project	https://clinicaltrials.gov/study/NCT02651493	In this study, the investigators propose a novel method to detect Down syndrome using photography for facial dysmorphology, a tool called computer-aided diagnosis (CAD). After validating the method, this technology will be expanded to perform similar functions to assist in the detection of other dysmorphic syndromes. By using photography and image analysis this automated assessment tool would hav…	DEVICE: photographs	Number of participants with Down syndrome accurately assessed by computer-aided detection (CADe) tool, The study will enroll and analyze photographic data from syndromic and non-syndromic cases to investigate the parameters required to achieve an accuracy of the computer-aided detection (CADe) tool for children with genetic syndromes at a level of 90% accuracy., 5 years|Number of participants wit…	Number of participants with other dysmorphic syndromes accurately assessed by computer-aided detection (CADe) tool, The study will enroll and analyze photographic data from syndromic and non-syndromic cases to investigate the parameters required to achieve an accuracy of the computer-aided detection (CADe) tool for children with genetic syndromes at a level of 90% accuracy., 5 years|Number of par…		INTERVENTIONAL	Allocation: NON_RANDOMIZED|Intervention Model: PARALLEL|Masking: NONE|Primary Purpose: HEALTH_SERVICES_RESEARCH	NA	750	2013-02	2023-12-01	2023-12-01		2016-01-11		2023-02-01	OTHER	Kevin Cleary	Children's National Research Institute|George Washington University|Chiang Mai University	Children's National, Washington, District of Columbia, 20010, United States
Down Syndrome				CHILD, ADULT	ALL	COMPLETED	NO		NCT02719600	1033/03		Motor Learning Through Virtual Reality Task in Individuals With Down Syndrome	https://clinicaltrials.gov/study/NCT02719600	Background: Down syndrome (DS) has unique physical, motor and cognitive characteristics. Despite cognitive and motor difficulties, there is a possibility of intervention based on the knowledge of motor learning. However, it is important to study the motor learning process in individuals with DS during a virtual reality task to justify the use of virtual reality to organize intervention programs. …	BEHAVIORAL: Virtual reality	Motor Learning test by using a timing coincident task in virtual reality, Improvement on their performance, by reaching the task with precision, four months			INTERVENTIONAL	Allocation: NON_RANDOMIZED|Intervention Model: PARALLEL|Masking: NONE|Primary Purpose: HEALTH_SERVICES_RESEARCH	NA	40	2015-03	2016-03-01	2016-03-01	0	2016-03-25		2016-03-25	OTHER	University of Sao Paulo
Obstructive Sleep Apnea				CHILD, ADULT	ALL	COMPLETED	NO		NCT02732431	14-HPNCL-06		Obstructive Sleep Apnea and Down Syndrome: Clinical Examination Issue	https://clinicaltrials.gov/study/NCT02732431	Obstructive sleep apnea (OSA) is a common condition of Down syndrome patients. In pediatric practice, there is no way to determine the children with an increased risk. The aim of the study is to determine the reliability of four questionnaires used in pediatric patients in screening of OSA in Down syndrome children. Prospective study where patients are evaluated on airway diseases and aeroallerge…	OTHER: Sleep Symptom	determine the reliability of the Sensitivity of four questionnaires used in paediatric patients in screening of OSA in DS population, Sensitivity each survey (PSQ-SRBD, CSHQ, CAS-15, SCR) depending on the obstructive apnea-hypopnea index in the group if children who have an OSA syndrome., At the inclusion	determine the reliability of the specificity of four questionnaires used in paediatric patients in screening of OSA in DS population, specificity of each survey (PSQ-SRBD, CSHQ, CAS-15, SCR) depending on the obstructive apnea-hypopnea index in the group if children who have an OSA syndrome., At the inclusion|determine the reliability of positive predictive value of four questionnaires used in pae…		INTERVENTIONAL	Allocation: NA|Intervention Model: SINGLE_GROUP|Masking: NONE|Primary Purpose: OTHER	NA	17	2013-10-10	2014-12-31	2014-12-31	0	2016-04-08		2018-07-30	OTHER	Fondation Lenval		CHU de Nice, Nice, Alpes-Maritimes, 06000, France
Down Syndrome|Trisomy 21				CHILD, ADULT, OLDER_ADULT	ALL	RECRUITING	NO		NCT02864108	15-2170|UL1TR001082	HTP	The Crnic Institute Human Trisome Project Biobank	https://clinicaltrials.gov/study/NCT02864108	The Human Trisome Project will significantly increase the speed of Down syndrome research and the understanding of associated medical conditions. Its biobank will provide de-identified samples to research.		Number of Participants and Controls Enrolled in Biobank, Create biobank of blood cells and plasma, saliva, mouth swab, urine, stool, and induced pluripotent stem cells (iPSC) cells for use in approved research projects., 5 years	Number of Clinical Records Available for Approved Research Purposes, Create a database of clinical information to pair with biological samples listed above., 5 years|Multidimensional Sample Characterization, Characterize biological samples with multidimensional cellular and molecular analyses to generate the most thoroughly characterized set of samples from individuals with Down syndrome in the w…		OBSERVATIONAL	Observational Model: |Time Perspective: p		2500	2016-07	2036-07-01	2036-07-01		2016-08-11		2024-04-02	OTHER	University of Colorado, Denver	Linda Crnic Institute for Down Syndrome|National Center for Advancing Translational Sciences (NCATS)|GLOBAL Down Syndrome Foundation|Anna and John J. Sie Foundation	Linda Crnic Institute for Down Syndrome at the University of Colorado Denver, Denver, Colorado, 80045, United States
Down Syndrome				CHILD, ADULT	ALL	COMPLETED	NO		NCT02882698	341/1		Performance Analysis in Down Syndrome on Mobile Phone	https://clinicaltrials.gov/study/NCT02882698	The game Marble Maze Classic¬Æ will be used, in which the participants have to move the mobile phone to conduct a virtual marble through a maze design. The investigators will evaluate 100 individuals (50 with Down Syndrome-DS and 50 with typical development-TD) and divide both with DS and TD into group 1 and 2, where each group consists of 25 participants, with group 2 using a maze design totally…	BEHAVIORAL: Down Syndrome Group 1|BEHAVIORAL: Down Syndrome Group 2|BEHAVIORAL: Typical Development Group 1|BEHAVIORAL: Typical Development Group 2	Improvement of performance, that individuals with DS would be able to adapt to the virtual task using the mobile phone and improve performance with practice in acquisition, as well as maintain the performance in transfer tasks, namely, to change the maze., Up to 3 months			INTERVENTIONAL	Allocation: RANDOMIZED|Intervention Model: PARALLEL|Masking: NONE|Primary Purpose: SUPPORTIVE_CARE	NA	100	2016-09	2016-11-01	2016-12-01	0.0821918	2016-08-30		2017-04-11	OTHER	University of Sao Paulo		Associacao de Pais e Amigos dos Excepcionais de Amparo (APAE), Amparo, Sao Paulo, 13905-010, Brazil
Down Syndrome				ADULT, OLDER_ADULT	ALL	COMPLETED	NO		NCT02895802	6360		Assessing the Feasibility of the Use of Visual Aids in Patient Education in Adults With Down Syndrome (DS)	https://clinicaltrials.gov/study/NCT02895802	Purpose: To assess the feasibility of using videos depicting people with DS to teach other adults with DS to perform healthy behaviors. Hypothesis: Videos of adults with DS performing healthy behaviors is a more effective way to promote healthy behaviors by adults with DS than other methods tested. This project will study whether videos showing a person with DS washing his hands correctly can imp…	BEHAVIORAL: Verbal instructions with picture diagram|BEHAVIORAL: Verbal instructions with video of ADSC|BEHAVIORAL: verbal instructions w. video of w/o DS|BEHAVIORAL: verbal instructions w. video w/DS	Score on handwashing checklist, 2 minute videos will be reviewed and scored twice. First by research coordinator then by blinded reviewer. Scores will be compared and reported., 2 minutes			INTERVENTIONAL	Allocation: RANDOMIZED|Intervention Model: SINGLE_GROUP|Masking: SINGLE (OUTCOMES_ASSESSOR)|Primary Purpose: HEALTH_SERVICES_RESEARCH	NA	40	2016-08	2016-12-01	2017-10-25	0.89863	2016-09-12		2019-01-23	OTHER	Advocate Health Care		Adult Down Syndrome Center / Russell Institute for Research and Innovation, Park Ridge, Illinois, 60068, United States
Periodontal Diseases				CHILD, ADULT	ALL	COMPLETED	NO		NCT02938988	FOBDownSyndrome		Antimicrobial Photodynamic Therapy as an Adjunct Treatment for Periodontal Disease in Down's Syndrome Patients	https://clinicaltrials.gov/study/NCT02938988	The aim of this study was to evaluate the effectiveness of antimicrobial photodynamic therapy as an adjuvant of scaling and root planning for treatment of periodontal disease in patients with Down's Syndrome. After scaling and root planning, half of patients received antimicrobial photodynamic therapy with methylene blue dye and laser and the sessions were repeated after 3, 7 and 14 days. The oth…	PROCEDURE: Antimicrobial photodynamic therapy|PROCEDURE: Scaling and root planning|DEVICE: red laser|DRUG: methylene blue dye	Periodontal disease (gingivitis and periodontitis) measured by a periodontal probe and classified according to severity, Severe periodontitis was defined by the presence of ‚â• 2 interproximal sites in different teeth with clinical attachment level (CAL) ‚â• 6mm and ‚â•1 interproximal site with periodontal probing depth (PPD) ‚â•5mm. Moderate periodontitis was defined by the presence of ‚â• 2 int…	Obesity measured by a tape and a scale, Obese if: body mass index - BMI ‚â• 25 Kg/m2 (weight in kilograms, height in meters) Obese if: waist-to-hip ratio - WHR \>0.85 for women. \>0.9 for men. (measurement in centimeters) Obese if: waist circumference - \> 80 cm for women and \>94 cm for men., one day		INTERVENTIONAL	Allocation: RANDOMIZED|Intervention Model: PARALLEL|Masking: DOUBLE (PARTICIPANT, OUTCOMES_ASSESSOR)|Primary Purpose: TREATMENT	NA	33	2013-10	2016-10-01	2016-10-01	0	2016-10-19		2016-10-19	OTHER	University of Sao Paulo	Funda√ß√£o de Amparo √† Pesquisa do Estado de S√£o Paulo	Bauru School of Dentistry, Bauru, Sao Paulo, 17012-901, Brazil
Behavior|Periodontal Diseases				CHILD, ADULT	ALL	COMPLETED	NO		NCT02941887	FOBDownSyndrome2		Global Behavior and Periodontal Disease in Down's Syndrome Patients	https://clinicaltrials.gov/study/NCT02941887	This study aimed at correlating global behavior of Down's Syndrome patients to periodontal disease status.	BEHAVIORAL: Behavior Analysis	Periodontal disease (gingivitis and periodontitis) measured by a periodontal probe and classified according to severity, Severe periodontitis was defined by the presence of ‚â• 2 interproximal sites in different teeth with clinical attachment level (CAL) ‚â• 6mm and ‚â•1 interproximal site with pocket probing depth (PPD) ‚â•5mm. Moderate periodontitis was defined by the presence of ‚â• 2 interpro…			OBSERVATIONAL	Observational Model: |Time Perspective: p		33	2013-10	2016-10-01	2016-10-01	0	2016-10-21		2016-10-24	OTHER	University of Sao Paulo	Funda√ß√£o de Amparo √† Pesquisa do Estado de S√£o Paulo	Bauru School of Dentistry, Bauru, Sao Paulo, 17012-901, Brazil
Down Syndrome				CHILD, ADULT, OLDER_ADULT	ALL	COMPLETED	NO		NCT02971254	8174		The Effects of Inhalational Anaesthetics in Cognitive Functions in Down Syndrome Patients	https://clinicaltrials.gov/study/NCT02971254	Recovery of the cognitive functions and recovery features after general anaesthesia in Down syndrome patients. A comparison of Sevoflurane and Desflurane.	DRUG: Sevoflurane|DRUG: Desflurane	Change in Cognitive Functions, Quantitative result measured by Prudhoe Cognitive Function Test (PCFT), a scale to assess cognitive function in adults with Down's syndrome., Baseline (12 to 24 hours before surgery), 1,5 hours after surgery and 4 hours after surgery	Spontaneous breathing, Interval between discontinuation of inhaled agent and first spontaneous breath and up to 1 hour.|Eye opening, Interval between discontinuation of inhaled agent and first eye opening and up to 1 hour.|Extubation, Interval between discontinuation of inhaled agent and extubation and up to 1 hour.|Orientation, Interval between discontinuation of inhaled agent and orientation in…		INTERVENTIONAL	Allocation: RANDOMIZED|Intervention Model: PARALLEL|Masking: DOUBLE (PARTICIPANT, INVESTIGATOR)|Primary Purpose: SUPPORTIVE_CARE	PHASE2	39	2016-12-01	2019-01-06	2019-05-30	0.394521	2016-11-22		2020-06-09	OTHER_GOV	Asklepieion Voulas General Hospital		Gkliatis Emmanouil, Athens, Greece
Down Syndrome				CHILD, ADULT	ALL	COMPLETED	NO		NCT03058640	116460		Effects of Karate in Adolescents With Down Syndrome	https://clinicaltrials.gov/study/NCT03058640	This randomized control study will investigate the health outcomes of adolescents with Down Syndrome who participate in a karate class as measured by ALPHA fitness testing and various PROMIS parent proxy questionnaires to assess participants mobility, physical activity, and overall affect.	OTHER: PKSA karate class	Balance, Will measure the length of time that participant can stand on one foot (up to 30 seconds), Measure difference between baseline and three months|20m shuttle run, Participants are to run between 2 lines, 20 m apart in time with an audio signal. The speed of the signal is increased by 0.5 km/h/min. The test finishes when the participant fails to reach the end lines concurrent with audio sig…	Balance, Will measure the length of time that participant can stand on one foot (up to 30 seconds), Measure difference between baseline and 6 months|20m shuttle run, Participants are to run between 2 lines, 20 m apart in time with an audio signal. The speed of the signal is increased by 0.5 km/h/min. The test finishes when the participant fails to reach the end lines concurrent with audio signals…		INTERVENTIONAL	Allocation: RANDOMIZED|Intervention Model: PARALLEL|Masking: NONE|Primary Purpose: SUPPORTIVE_CARE	NA	16	2017-07-15	2019-03-31	2019-03-31	0	2017-02-23		2019-05-20	OTHER	University of Michigan	Down Syndrome Association of Toledo	University of Michigan, Ann Arbor, Michigan, 48108, United States
Parent-Child Relations				CHILD, ADULT, OLDER_ADULT	ALL	COMPLETED	NO		NCT03126734	EPinto - USeville		Effects of Infant Massage on Acceptance, Commitment and Conscience of Influence of Parents With Down Syndrome Babies	https://clinicaltrials.gov/study/NCT03126734	This study aims to analyze whether the course of infant massage serves as a tool to improve acceptance, commitment and awareness of influence of parents of babies with Down syndrome. These variables will be measure before and after the course of infant massage in the experimental group, investigators will make measurements with the same rate in the control group, but they will receive the course …	OTHER: Infant Massage course	Change from Acceptance, Measure by "This is my baby" Interview, At the start and the end of the study (5 weeks)	Change fron Commitment, Measure by "This is my baby" Interview, At the start and the end of the study (5 weeks)	Change from Conscience of Influence, Measure by "This is my baby" Interview, At the start and the end of the study (5 weeks)	INTERVENTIONAL	Allocation: RANDOMIZED|Intervention Model: PARALLEL|Masking: DOUBLE (INVESTIGATOR, OUTCOMES_ASSESSOR)|Primary Purpose: TREATMENT	NA	32	2017-03-03	2017-03-15	2017-04-20	0.0986301	2017-04-24		2017-04-27	OTHER	University of Seville		Elena Pi√±ero Pinto, Sevilla, 41013, Spain
Down Syndrome|Intellectual Disability|Sexuality|Parent-Child Relations				CHILD, ADULT, OLDER_ADULT	ALL	COMPLETED	NO		NCT03135236	AdvocateHC		Parents as the Primary Sexuality Educators for Their Young Adults With Down Syndrome	https://clinicaltrials.gov/study/NCT03135236	By integrating sexuality and disability literatures, theories, and research methodologies, this study aims to: 1) contribute to the limited knowledge professionals have of parents as the primary sexuality educators; 2) create a resource for parents in order to be sexuality educators for their young adults with I/DD; and 3) evaluate the effectiveness of the Home B.A.S.E. for Developmental Disabili…	BEHAVIORAL: Parent training	Pre-survey, post-survey, and final post-survey, A paper survey will be completed before training 1 that gathers quantitative data that will address attitudes, self-efficacy, and behaviors of the parents in attendance. The survey will also be completed at the end of training 3 and then mailed to the participant to complete 1 month after the final training. The quantitative data will be used to mea…	Qualitative data, Qualitative data will be collected at the end of the first and second training session with two to three take home open-ended questions for each participant to answer as well as after the training is over with open ended questions on the initial follow-up survey. Structured phone interviews will be completed with a small sample of the participants after the one month follow-up p…		INTERVENTIONAL	Allocation: NA|Intervention Model: SINGLE_GROUP|Masking: NONE|Primary Purpose: TREATMENT	NA	13	2017-03-06	2017-09-30	2018-06-01	0.668493	2017-05-01		2018-06-18	OTHER	Advocate Health Care		Advocate Adult Down Syndrome Center, Park Ridge, Illinois, 60068, United States
Premature Infants|Cerebral Palsy|Down Syndrome|Metabolic Disorders|Spina Bifida|Low; Birthweight, Extremely (999 Grams or Less)				CHILD	ALL	UNKNOWN	NO		NCT03188107	AbantIbu01	IMP	Interrater Reliability of Infant Motor Profile	https://clinicaltrials.gov/study/NCT03188107	The aim of this study is to assess risky infants (or diagnosed infants) with Infant Motor Profile, and analyze interrater and intrarater reliability of this test.	OTHER: Video based assessment	Infant Motor Profile, Video recording based assessment of motor status, Infants will be assessed at baseline and 3 months later from the first assessment.			OBSERVATIONAL	Observational Model: |Time Perspective: p		50	2016-08	2017-08-01	2018-02-01		2017-06-15		2017-11-24	OTHER	Abant Izzet Baysal University	Hacettepe University
Down Syndrome				CHILD	ALL	UNKNOWN	NO		NCT03206957	P2017/Ophtalmo/DOPANUR	DOPANUR	Correlation Between Optic Nerve Vessel Anomalies, Serum Angiogenic Factors and Renal Anomalies in Down Syndrome Children	https://clinicaltrials.gov/study/NCT03206957	In approximately half of individuals with Down syndrome, an higher than normal number of vessels cross the optic disc margin. Investigator hypothesize that early retinal vessel branching occurs due to inhibition of angiogenesis by triplet overexpression of endostatin, an angiogenesis inhibitor encoded on chromosome 21. Since angiogenesis is critical in the development of eyes and other organs ang…	DIAGNOSTIC_TEST: Funduscopic examination and retinal photography|DIAGNOSTIC_TEST: Serum levels of endostatin and angiogenesis factors|DIAGNOSTIC_TEST: Renal and low urinary tract Doppler ultrasound|DIAGNOSTIC_TEST: Urinalysis|DIAGNOSTIC_TEST: Anthropometric measures and vitals signs	Correlation between the number of retinal vessels crossing the optic disc and serum level of endostatin, correlation coefficent, 18 months	Correlation between the number of retinal vessels crossing the optic disc and serum level of other angiogenic factors, correlation coefficent, 18 months|Correlation between serum level of endostatin and serum level of other angiogenic factors, correlation coefficient, 18 months|Description of renal anomalies in Down syndrome., absolute number and type of renal anomalies, 18 months|Comparison of p…		INTERVENTIONAL	Allocation: NON_RANDOMIZED|Intervention Model: PARALLEL|Masking: NONE|Primary Purpose: DIAGNOSTIC	NA	200	2017-11-30	2019-06-01	2019-06-01		2017-07-02		2018-07-05	OTHER	Queen Fabiola Children's University Hospital		H√¥pital Universitaire Des Enfants Reine Fabiola, Brussels, 1020, Belgium
Down Syndrome|Obstructive Sleep Apnea of Newborn				CHILD	ALL	ACTIVE_NOT_RECRUITING	NO		NCT03210675	DP-TRS-T21	RESPIRE21	Early Detection and Treatment of Respiratory Sleep Disorders in Children With Down Syndrome	https://clinicaltrials.gov/study/NCT03210675	Interventional, comparative, open label, single-center study to demonstrate that an early (from 6 months of age) and systematic (every 6 months) screening of Obstructive Sleep Apnea (OSA) by polysomnography (PSG) in children with Down Syndrome during the first 3 years of life is associated with an improved neurocognitive development at the age of 3 years.	DIAGNOSTIC_TEST: Polysomnography (PSG)	Mean Griffith Mental Development Scale (GMDS) scores, Mean Griffith Mental Development Scale (GMDS) scores at the age of 3 years will be compared between the 2 groups, At the age of 3 years			INTERVENTIONAL	Allocation: NON_RANDOMIZED|Intervention Model: PARALLEL|Masking: NONE|Primary Purpose: PREVENTION	NA	80	2017-07-31	2022-06-30	2024-06-30		2017-07-07		2023-02-08	OTHER	Institut Jerome Lejeune	H√¥pital Necker-Enfants Malades	Institut J√©rome Lejeune, Paris, 75015, France
Down Syndrome|Acute Lymphoblastic Leukemia|Childhood Cancer				CHILD, ADULT	ALL	RECRUITING	NO		NCT03286634	ASIA-DS-ALL-2016		ASIA Down Syndrome Acute Lymphoblastic Leukemia 2016	https://clinicaltrials.gov/study/NCT03286634	To evaluate the outcome of a prednisolone and low dose methotrexate based protocol in Down syndrome children with ALL (DS-ALL) in an Asia-wide study. The treatment protocol was modified based upon backbone of Taiwan Pediatric Oncology Group (TPOG)-ALL protocol in which risk classification will be guided by level of flow minimal residual disease (MRD) instead.	DRUG: Daunorubicin|DRUG: Prednisolone|DRUG: Vincristine|DRUG: Epirubicin|DRUG: E-coli L-asparaginase|DRUG: 6-Mercaptopurine|DRUG: Methotrexate|DRUG: Hydrocortisone|DRUG: Cytarabine|DRUG: Cyclophosphamide	Event Free Survival, Percentage of patients who are event free at 5 years., Up to 5 years	Overall survival, Percentage of patients who survive at 5 years., Up to 5 years|Disease free survival, Percentage of patients who are leukemia free at 5 years., Up to 5 years|Induction failure, Percentage of patients who had failed induction., 5 weeks|Complete remission rate, Percentage of patients who had achieved complete remission at the end of induction., 5 weeks|Cumulative incidence of relap…		INTERVENTIONAL	Allocation: NON_RANDOMIZED|Intervention Model: PARALLEL|Masking: NONE|Primary Purpose: TREATMENT	PHASE2	60	2017-04-18	2028-03-31	1933-03-31		2017-09-18		2022-09-28	OTHER	National Hospital Organization Nagoya Medical Center		Prince of Wales Hospital, Shatin, New Territories, Hong Kong|Kagoshima University Hospital, Kagoshima, 890-8544, Japan|University of Malaya Medical Centre, Kuala Lumpur, 59100, Malaysia|Subang Jaya Medical Centre, Subang Jaya, 47500, Malaysia|National University Hospital, Singapore, 119074, Singapore|KK Women's and Children's Hospital, Singapore, 229899, Singapore|National Taiwan University Child…
Vision, Low				ADULT, OLDER_ADULT	ALL	COMPLETED	YES		NCT03367793	EY024590		Spectacles for Patients With Down Syndrome	https://clinicaltrials.gov/study/NCT03367793	This study tests the hypothesis that objectively derived spectacle prescriptions based on wavefront aberration measurements of the eyes of individuals with Down syndrome can provide an improvement in visual acuity over that obtained with spectacle prescriptions based on standard clinical prescribing techniques. The objectively derived prescriptions are derived using strategies to optimize retinal…	DEVICE: Spectacles - Clinically Derived|DEVICE: Spectacles - Metric Technique #1 Derived|DEVICE: Spectacles - Metric Technique #2 Derived	Adapted Visual Acuity, Aided LogMAR distance visual acuity obtained with either the British Standard Letters or HOTV - matching for subjects unable to name letters., two months	Initial Visual Acuity, Aided LogMAR distance visual acuity obtained with either the British Standard Letters or HOTV - matching for subjects unable to name letters., 1 day|Spectacle Wear Time, Total wear time of each pair of spectacles as measured objectively by a temperature sensor data logger mounted to the spectacle temple., two months|Spectacle Assessment Survey Question 1, Participants were …		INTERVENTIONAL	Allocation: RANDOMIZED|Intervention Model: CROSSOVER|Masking: DOUBLE (PARTICIPANT, INVESTIGATOR)|Primary Purpose: TREATMENT	NA	30	2018-01-26	2019-06-10	2019-12-05	0.487671	2017-12-11	2021-10-25	2021-10-25	OTHER	University of Houston		University of Houston, Houston, Texas, 77204, United States	Study Protocol, https://cdn.clinicaltrials.gov/large-docs/93/NCT03367793/Prot_000.pdf|Statistical Analysis Plan, https://cdn.clinicaltrials.gov/large-docs/93/NCT03367793/SAP_001.pdf
Language Development Disorders|Down Syndrome|Child Language				CHILD	ALL	COMPLETED	YES		NCT03441685	172058		Strategies for Teaching Verbs	https://clinicaltrials.gov/study/NCT03441685	This study is designed to evaluate whether children with Down syndrome and children with typical development exhibit different levels of accuracy demonstrating novel verbs taught under three conditions: semantic cues (perform action), syntactic cues (sentence frame), and combined (syntactic and semantic cues). The participants complete an eligibility evaluation and then one verb learning session …	BEHAVIORAL: Semantic cues (perform action), syntactic cues (sentence frame), or combined semantic and syntactic cues	Accuracy Identifying Taught Words - Syntactic Condition, Participants are asked to receptively identify novel verbs taught in syntactic condition by selecting the video of the named verb from a field of two. Participants were asked to identify each of the 4 taught words per condition 3 times for a total of 12 trials per condition. This "receptive probe" has a minimum score of 0 and maximum of 12.…	Accuracy Labeling Taught Words - Syntactic Condition, After the teaching episodes for the syntactic condition participants are asked to label novel verbs expressively. Participants were asked to label each of the 4 taught words per condition one time for a total of 4 trials per condition. This "expressive probe" has a minimum score of 0 and maximum of 4. Higher scores indicate a better outcome., …		INTERVENTIONAL	Allocation: NA|Intervention Model: SINGLE_GROUP|Masking: NONE|Primary Purpose: TREATMENT	NA	44	2018-03-21	2021-07-02	2021-07-02	0	2018-02-22	2024-06-07	2024-06-07	OTHER	Vanderbilt University Medical Center		Vanderbilt Bill Wilkerson Center, Nashville, Tennessee, 37232, United States	Study Protocol and Statistical Analysis Plan, https://cdn.clinicaltrials.gov/large-docs/85/NCT03441685/Prot_SAP_000.pdf
Down Syndrome|Sleep Apnea, Obstructive|Polysomnography				ADULT, OLDER_ADULT	ALL	COMPLETED	NO		NCT03445962	38RC17.161	SYNAPSOT21	19/5000 (SYNAPSOT21) Predictive Factors of Sleep Apnea Syndrome in Down Syndrome	https://clinicaltrials.gov/study/NCT03445962	The obstructive sleep apnea syndrome (OSAS) is frequently reported in subjects with trisomy 21. The consequences of this syndrome are expressed in various disorders such as cognitive and cardiovascular alterations. It is also reported a premature exhaustion with the achievement of various professional or recreational activities, as well as an increase in the frequency of daytime sleepiness. In tr…	DIAGNOSTIC_TEST: Assessment of OSAS predictive factors	Identification of predictive factors associated to obstructive sleep apnea syndrome in DS subjects, OSAS will be diagnosed with polysomnography and seismocardiography. AHI threshold will be 15 to diagnose an OSAS (score)., 4 months	dysautonomia role on OSAS in DS, Cardiac response during exercise (existence of chronotropic incompetence %HR(reserve)lower than 80%), 1 day|Investigation of autonomic nervous system, spectral variations of blood pressure and heart rate variability during head-up tilt test : (spectral density in ms¬≤ and normalized units), 1 day|Oxygenation and dysautonomia, Cerebral and peripheral oxygenation pa…		OBSERVATIONAL	Observational Model: |Time Perspective: p		40	2017-11-15	2019-07-11	2019-07-11	0	2018-02-26		2022-04-05	OTHER	University Hospital, Grenoble		CHU Grenoble Alpes, √âchirolles, 38130, France
Cerebral Palsy|Muscular Dystrophies|Autism Spectrum Disorder|Traumatic Brain Injury|Down Syndrome|Disability, Developmental|Disability Physical				CHILD, ADULT	ALL	UNKNOWN	NO		NCT03508583	46418926		Turkish Version of The Measure of Processes of Care (MPOC)	https://clinicaltrials.gov/study/NCT03508583	Family-centred care (FCS) is considered the best practice in providing rehabilitation to children with disabilities and special needs. Family-centred care has been described as a partnership approach to healthcare decision making. As a philosophy of healthcare, today many multidisciplinary healthcare facilities have organized their services according to a family-centred approach. TheMeasure of Pr…	OTHER: Participation	The Measure of Processes of Care (MPOC- 56), Assessing of the participation level of children. The Measure of processes of care-56 (MPOC 56) will be applied for once for 300 participants. The MPOC consists of 56 questions, which are related to important aspects of care that are closely related with satisfaction of parents. The 56 items are divided into Ô¨Åve factorially deÔ¨Åned subscales: Enabli…	Child Health Questionnaire - Parent Form 50, Assessing health-related quality of life of children, At baseline]		OBSERVATIONAL	Observational Model: |Time Perspective: p		300	2018-05-01	2018-06-01	2019-08-01		2018-04-26		2018-04-27	OTHER	Hacettepe University
Intellectual Disability|Cerebral Palsy|Developmental Disorders|Developmental Delay|Autistic Spectrum Disorders|Down Syndrome|Epilepsy|Developmental Disability|Learning Disorders				CHILD	ALL	COMPLETED	NO		NCT03522337	SCCC2016to2018|HKUCTR-2015		Oral Health Promotion Among Preschool Children With Special Needs	https://clinicaltrials.gov/study/NCT03522337	Establishing good oral health-related habit is challenging among younger children, especially for preschool children with special needs, as they have physical, mental, sensory, behavioural, emotional, and chronic medical conditions that requires health care beyond the routines. Existing evidences showed that children with special needs have poorer oral health status and more challenging behaviour…	OTHER: Visual pedagogy (social stories)|OTHER: Conventional leaflets	Change in carious tooth surfaces over course of the trial, Assessed by the International Caries Detection and Assessment System(ICDAS), The change from baseline to 24 months|Change in the prevalence of dental caries, Measured by dmft index (decayed, missing due to caries, and filled primary teeth), The change from baseline to 24 months	Change in oral hygiene status, Assessed by simplified oral hygiene index (S-OHI), 6 months, 12 months, 24 months|Change in gingival status, Assessed by modified gingival index (MGI), 6 months, 12 months, 24 months|Change in children's tooth-brushing performance, Observed and assessed by investigators using the step-based assessment tool, and tooth-brushing duration will be recorded by a timer, 6 …		INTERVENTIONAL	Allocation: RANDOMIZED|Intervention Model: PARALLEL|Masking: DOUBLE (PARTICIPANT, OUTCOMES_ASSESSOR)|Primary Purpose: PREVENTION	NA	306	2016-04-12	2018-09-28	2018-09-30	0.00547945	2018-05-11		2019-04-18	OTHER	The University of Hong Kong		Dental Faculty, The University of Hong Kong, Hong Kong, Hong Kong, China	Statistical Analysis Plan, https://cdn.clinicaltrials.gov/large-docs/37/NCT03522337/SAP_000.pdf|Study Protocol, https://cdn.clinicaltrials.gov/large-docs/37/NCT03522337/Prot_001.pdf
Down Syndrome|Speech and Language Disorder|Speech Disorders in Children|Speech Intelligibility|Speech Sound Disorder				CHILD	ALL	COMPLETED	NO		NCT03538925	1061417|R01DC016321		Building Sentences With Preschoolers Who Use AAC	https://clinicaltrials.gov/study/NCT03538925	The focus of this investigation is to compare the effectiveness of the AAC Generative Language Intervention approach to an AAC Standard of Care condition on preschool sentence productions. All children will use existing AAC iPad applications.	BEHAVIORAL: AAC Generative Language Intervention|BEHAVIORAL: Standard of Care / Business as Usual	Aided AAC Utterance Length, Aided AAC sentence length measured in morphemes, 6 Months			INTERVENTIONAL	Allocation: RANDOMIZED|Intervention Model: PARALLEL|Masking: TRIPLE (PARTICIPANT, CARE_PROVIDER, OUTCOMES_ASSESSOR)|Primary Purpose: TREATMENT	PHASE2	70	2018-05-11	2023-06-30	2023-12-31	0.50411	2018-05-29		2024-01-08	OTHER	University of Central Florida	University of New Mexico|National Institute on Deafness and Other Communication Disorders (NIDCD)	FAAST Center at the University of Central Florida, Orlando, Florida, 32826, United States|University of New Mexico Department of Speech and Hearing Sciences, Albuquerque, New Mexico, 87131, United States
Down Syndrome|Gross Motor Development Delay				CHILD	ALL	COMPLETED	NO		NCT03544840	20067		Investigating Trunk Control in Young Children With Down Syndrome	https://clinicaltrials.gov/study/NCT03544840	Overall, the purpose of this dissertation research is to investigate trunk control in young children with DS. This will be done in three studies: 1. The purpose of the first study is to determine the reliability of the SATCo in young children with DS. The hypothesis is that the SATCo will demonstrate good (Œ∫ \> 0.8) interrater and intrarater reliability. 2. The purpose of the second study is to …	OTHER: Physical Therapy Home Program	Segmental Assessment of Trunk Control, Assesses seated trunk control in children with neuromotor disorders., 20 minutes|Gross Motor Function Measure, Assesses gross motor skills in children with Down syndrome, 40 minutes			INTERVENTIONAL	Allocation: NA|Intervention Model: SINGLE_GROUP|Masking: NONE|Primary Purpose: TREATMENT	NA	18	2018-07-01	2019-01-31	2019-01-31	0	2018-06-04		2019-08-22	OTHER	Texas Woman's University	American Physical Therapy Association	University of St. Augustine for Health Sciences, Austin, Texas, 78739, United States
Down Syndrome|Trisomy 21				ADULT, OLDER_ADULT	ALL	TERMINATED	NO		NCT03551418	AHC IRB 6884		Learning by Repetitive Viewing of Peer Modeling Patient Education Videos by Adults With Down Syndrome	https://clinicaltrials.gov/study/NCT03551418	The learning of appropriate hand washing technique through repetitive watching of a video depicting an adult with DS washing his hands will be studied.	BEHAVIORAL: Watching a video	Appropriate hand washing technique, Measuring appropriate replicating of standard hand washing techniques via standard check list, 2 months			INTERVENTIONAL	Allocation: NA|Intervention Model: SINGLE_GROUP|Masking: NONE|Primary Purpose: HEALTH_SERVICES_RESEARCH	NA	21	2018-06-09	2020-08-16	2020-08-16		2018-06-11		2020-08-19	OTHER	Advocate Health Care		Adult Down Syndrome Center / Russell Institute for Research and Innovation, Park Ridge, Illinois, 60068, United States
Down Syndrome,Auxological Indexes, Auxological Parametars, Intrauterine Growth Restriction				CHILD	ALL	COMPLETED	NO		NCT03553706	KBC2052018	DownSy	Indicators of Growth, Nutritional Status and Comorbide Disorders of Newborns With Down Syndrome	https://clinicaltrials.gov/study/NCT03553706	Objective To access predictive values of the auxological parameters and indexes for risk of comorbid malformations in newborns with Down syndrome (DS) Study design In this cohort retrospective study, 141 newborns with proven trisomy 21 born at the Department of Gynecology and Obstetrics of the University of Split Hospital (1990 to 2015) were included. The data were obtained from the medical histo…		Categorization of subjects according to norms of growth rates for typical children and children with Down syndrome, Comparison of children with Down syndrome according to values of birth weight, birth length and head circumference classified by anthropometric charts for typical children and anthropometric charts for children with DS, 7 days|Testing the differences of auxological characteristic ac…			OBSERVATIONAL	Observational Model: |Time Perspective: p		141	2018-05-20	2018-05-30	2018-05-30	0	2018-06-12		2018-06-12	OTHER	University Hospital of Split		Asija Rota Ceprnja, Split, Dalmatia, +385 21, Croatia
Down Syndrome				ADULT	ALL	TERMINATED	NO		NCT03590665	2017-0642|1K99HD092606-01		Blood Flow in Individuals With Down Syndrome	https://clinicaltrials.gov/study/NCT03590665	This study focuses on physiological explanations of difficulties with physical activity and exercise in individuals with Down syndrome, by non-invasively examining cardiac output and the regulation of blood flow to working muscles during exercise.	OTHER: Hand grip exercise and lower body negative pressure	Brachial blood flow, Forearm blood flow and vascular conductance will be measured in both the exercising and non-exercising arm using high definition ultrasound (Alpha 7, Aloka-Hitachi). The brachial artery will be imaged in dual mode allowing for simultaneous determination of artery diameter (B-mode) and flow velocity (Doppler mode). Blood flow will be determined from the following formula: Fore…	Muscle oxygenation, Muscle oxygenation will be measured with near-infrared spectography (NIRS), which is a simple, noninvasive method for measuring the presence of oxygen in muscle. It can monitor changes in muscle oxygenation and blood flow during submaximal and maximal exercise. During exercise, the extent to which skeletal muscles deoxygenate varies according to the type of muscle, type of exe…		INTERVENTIONAL	Allocation: NON_RANDOMIZED|Intervention Model: PARALLEL|Masking: NONE|Primary Purpose: SCREENING	NA	21	2018-03-01	2019-05-08	2019-05-08		2018-07-18		2019-07-15	OTHER	University of Illinois at Chicago	Eunice Kennedy Shriver National Institute of Child Health and Human Development (NICHD)	Disability, Health, and Social Policy Building, Integrative Physiology Laboratory, Suite 158 at 1640 W. Roosevelt Rd, Chicago, Illinois, 60608, United States
Developmental Disability|Chronic Disease|Down Syndrome|Autism Spectrum Disorder|Pervasive Developmental Disorder|Cerebral Palsy|Diabetes Mellitus, Type 1|Epilepsy|Asthma|Stress				ADULT	ALL	UNKNOWN	NO		NCT03602378	2181-198-03-04-18-0014		QoL and Stress in Parents of Children With Developmental Disabilities and Chronic Disease	https://clinicaltrials.gov/study/NCT03602378	The aim of this cross-sectional study is to investigate the level of stress and quality of life in parents of children with developmental disabilities (Down syndrome, autism spectrum disorder, pervasive developmental disorder, cerebral palsy) and parents of children chronic diseases (diabetes mellitus type 1, epilepsy, asthma) compared to parents of healthy children. The investigators will analyz…	DIAGNOSTIC_TEST: salivary cortisol|DEVICE: Holter Medilog AR12 Plus|DEVICE: Polar V800|DEVICE: AGE reader	Quality of life in parents of children with developmental disability and chronic disease, and healthy children., Subjects will complete the questionnaires about quality of life. A total 26 item in the WHOQOL-BREF produces four domain scores: physical, psychological, social relationships and environment domain (Likert type scale ranging from 1- strongly disagree to 5 - strongly agree)., 1 day|Stre…	Family quality of life, A total 25 items in FQOL scale keyed for five domains scores: family interaction, parenting, emotional well-being, physical / material well-being and disability-related support (Likert type scale satisfaction are rated on a 5-point scale, where 1- very dissatisfied, 3-neither satisfied nor dissatisfied, and 5-very satisfied). Scores are scaled in a positive direction (i.e.…		OBSERVATIONAL	Observational Model: |Time Perspective: p		592	2018-04-02	2021-04-02	2021-05-02		2018-07-26		2020-03-26	OTHER	University of Split, School of Medicine	General Hospital Zadar	University Hospital Split, Split, 21000, Croatia|Ivana Kolcic, Split, 23000, Croatia
Down Syndrome|Postural Balance				CHILD	ALL	COMPLETED	YES		NCT03677245	2018-0070		Balance Bike Training in Down Syndrome	https://clinicaltrials.gov/study/NCT03677245	Background: Children with Down syndrome (DS) present with hypotonia, impaired balance and poor gross motor proficiency which lead to difficulty learning new motor skills, decreased engagement in physical activity, and limited participation in home, school, and community activities. Bicycle riding is a popular childhood activity with multiple health benefits; however, children with DS often have d…	OTHER: Strider Balance Bike	Pediatric Balance Scale (PBS) Mean Group Score, The Pediatric Balance Scale (PBS) is a valid, 14-item assessment, developed based on the Berg Balance Scale, to assess balance in children. The PBS is a criterion-based measure, with each item scored on a 0-4 scale. The minimum score possible on the PBS is 0 points. The highest total score possible on the PBS is 56 points. Higher scores indicates be…			INTERVENTIONAL	Allocation: NA|Intervention Model: SINGLE_GROUP|Masking: NONE|Primary Purpose: TREATMENT	NA	8	2018-11-26	2019-06-01	2019-06-01	0	2018-09-19	2020-04-21	2020-04-21	OTHER	University of Mississippi Medical Center		University of Mississippi Wellness Center, Flowood, Mississippi, 39232, United States	Study Protocol and Statistical Analysis Plan, https://cdn.clinicaltrials.gov/large-docs/45/NCT03677245/Prot_SAP_000.pdf
Adolescent Behavior|Intellectual Disability|Down Syndrome|Physical Activity				CHILD, ADULT	ALL	COMPLETED	YES		NCT03684512	STUDY00140784|R01HD094704		Promotion of Physical Activity in Adolescents With Intellectual and Developmental Disabilities	https://clinicaltrials.gov/study/NCT03684512	The objective of this study is to compare the effect of two strategies to increase MVPA in adolescents with intellectual and developmental disabilities (IDD): a single level intervention delivered to the adolescent only, and a multi-level intervention delivered to both the adolescent and a parent .	BEHAVIORAL: Group Exercise Sessions|BEHAVIORAL: Individual Support Sessions|BEHAVIORAL: Facebook Group	Change in Adolescent Physical Activity From Baseline to 6 Months, Moderate to vigorous physical activity was assessed using an ActiGraph accelerometer worn during waking hours for 7 consecutive days, with the exception of bathing, and swimming. Data were considered valid if they wore the accelerometer for at least 8 hours on 3 days, including 1 weekend day., Change from baseline to 6 months	Change in Adolescent Moderate to Vigorous Physical Activity From Baseline to 18 Months, Moderate to vigorous physical activity was assessed using an ActiGraph accelerometer worn during waking hours for 7 consecutive days, with the exception of bathing, and swimming. Data were considered valid if they wore the accelerometer for at least 8 hours on 3 days, including 1 weekend day., Change from base…		INTERVENTIONAL	Allocation: RANDOMIZED|Intervention Model: PARALLEL|Masking: SINGLE (OUTCOMES_ASSESSOR)|Primary Purpose: PREVENTION	NA	116	2019-01-07	2021-10-29	2022-10-28	0.99726	2018-09-25	2023-07-03	2023-07-03	OTHER	University of Kansas	Eunice Kennedy Shriver National Institute of Child Health and Human Development (NICHD)	University of Kansas, Lawrence, Kansas, 66045, United States	Study Protocol and Statistical Analysis Plan, https://cdn.clinicaltrials.gov/large-docs/12/NCT03684512/Prot_SAP_000.pdf
Down Syndrome, Trisomy 21				CHILD, ADULT	ALL	COMPLETED	NO		NCT03687619	ETK00-218-0213		Cognitive Orientation to Daily Occupational Performance and Conductive Education Approaches on Down Syndrome	https://clinicaltrials.gov/study/NCT03687619	This study will be conducted to investigate and compare the effects of Cognitive Orientation to Daily Occupational Performance (CO-OP) and Conductive Education (CE) on fine motor skills, activity, and participation limitations in children with DS. Children with DS aged 7-18 years will be included. Both CO-OP and CE interventions will last 12 weeks and be conducted for 2 sessions per week in the c…	OTHER: CO-OP|OTHER: Conductive Education	performance quality rating scale, The PQRS rates performance quality on a 10-point scale, with a score of 1 indicating ''can't do the skill at all'' and 10 indicating ''does the skill very well''. An independent observer rates performances from video recorded trials of each skill at all assessment points., 12 weeks	Nine Hole Peg Test, The Nine-Hole Peg Test is a timed dexterity test that evaluates the ability to pick up nine 1¬º-inch-long plastic pegs from a shallow dish, place them one at a time into a pegboard, and remove them one at a time back into the dish. The total time to complete the task for each hand will be recorded in seconds., 12 weeks|Bruininks-Oseretsky Motor Proficiency Test - Brief Form, I…		INTERVENTIONAL	Allocation: RANDOMIZED|Intervention Model: CROSSOVER|Masking: SINGLE (OUTCOMES_ASSESSOR)|Primary Purpose: TREATMENT	NA	12	2019-03-05	2019-12-22	2020-08-01	0.610959	2018-09-27		2020-08-06	OTHER	Eastern Mediterranean University		Eastern Mediterranean University, Famagusta, 99628, Cyprus
Down Syndrome|Augmentative and Alternative Communication				CHILD, ADULT	ALL	TERMINATED	NO		NCT03764761	Storybook|R01HD083381-01A1		Storybook Reading in Individuals With Down Syndrome	https://clinicaltrials.gov/study/NCT03764761	This study uses mobile eye-tracking technology in order to characterize patterns of visual attention to communication supports, as well as a partner, within real world interactions for individuals with Down syndrome. Visual communication supports are central components of what is termed augmentative and alternative communication (AAC) intervention. AAC refers to the methods and technology designe…	DEVICE: AAC Technology - Standard of Care|DEVICE: AAC Technology - non-optimal integrated arrangement|DEVICE: AAC Technology - non-optimal integrated arrangement	Percent of visual fixation time on meaningful and non meaningful stimuli, Measured through percent of fixation time allocated to (a) the AAC display; (b) the storybook, or (c) the communication partner. Percent is calculated by dividing the total number of samples within each area (AAC display, storybook, partner) into the total number of samples obtained by the eye tracking device., 1-6 hours|Nu…			INTERVENTIONAL	Allocation: NA|Intervention Model: SINGLE_GROUP|Masking: NONE|Primary Purpose: DEVICE_FEASIBILITY	NA	14	2018-04-01	2021-11-30	2021-11-30		2018-12-05		2022-04-29	OTHER	Penn State University	Eunice Kennedy Shriver National Institute of Child Health and Human Development (NICHD)	11 Ford Building, University Park, Pennsylvania, 16802, United States
Obstructive Sleep Apnea|Down Syndrome				CHILD	ALL	ACTIVE_NOT_RECRUITING	NO		NCT03771469	STUDY00018522		Validation of Sleep Questionnaires in the Down Syndrome Population	https://clinicaltrials.gov/study/NCT03771469	This will be a prospective validation study of a sample of consecutive pediatric Down syndrome patients who are seen through the weekly Down syndrome clinic at OHSU/Doernbecher's. Questionnaires will be administered to approximately 5 new patients per month. Since this population has a higher prevalence of OSA than the general pediatric population, and OSA is a potentially modifiable determinant …	OTHER: Sleep study	Apnea-hypopnea index (AHI) from polysomnography, Overnight attended polysomnography is the gold standard for diagnosis of OSA. Assessment of sleep staging is done through electroencephalogram, electro-oculogram, and submental electromyogram. The primary output parameter that is commonly used to diagnose and characterize the severity of OSA is the apnea-hypopnea index (AHI)., AHI collected at init…	Sleep Related Breathing Disorder subscale total of the Pediatric Sleep Questionnaire (SRBD-PSQ), The SRBD-PSQ is a subjective instrument with 22-items that was designed to screen for sleep-related disordered breathing in the general pediatric population. Each question is answered with a yes (1 point), no (0 points), or don't know (0 points). The total number of points is added up, and that sum is…		INTERVENTIONAL	Allocation: NA|Intervention Model: SINGLE_GROUP|Masking: NONE|Primary Purpose: SCREENING	NA	81	2018-06-25	2023-03-01	2025-01-01		2018-12-11		2024-02-08	OTHER	Oregon Health and Science University		Doernbecher Children's Hospital, Portland, Oregon, 97239, United States
Cataract|Down Syndrome				CHILD, ADULT	ALL	TERMINATED	NO		NCT03778528	17-0372		Evaluation of Ocular Lens Proteins in Cataract From Individuals With Down Syndrome	https://clinicaltrials.gov/study/NCT03778528	This study involves the collection ocular lens tissue from individuals with Down syndrome and age-matched controls at the time of cataract surgery.	PROCEDURE: cataract surgery	Change in protein composition, western blot analysis of proteins from cataractous tissue, one week after collection of tissue			OBSERVATIONAL	Observational Model: |Time Perspective: p		1	2018-05-30	2020-07-01	2020-07-01		2018-12-19		2020-07-07	OTHER	University of Colorado, Denver	Children's Hospital Colorado	Children's Hospital of Colorado, Aurora, Colorado, 80045, United States
Children With Down Syndrome				CHILD	ALL	COMPLETED	NO		NCT03783338	P.T.REC/012/002143		Interaction Effects of Vitamin D Supplementation and Aerobic Exercises on Balance and Physical Performance in Children With Down Syndrome	https://clinicaltrials.gov/study/NCT03783338	Objective: To investigate the interaction effects of vitamin D supplementation and aerobic exercises on balance control and physical performance in children with Down syndrome (DS). Methods: Forty-five children with DS ranging in age from 8 to 12 years will be selected and will participate in this study. They will be assigned randomly using sealed envelopes into three equal groups (A, B and C). G…	COMBINATION_PRODUCT: Aerobic exercises and Vitamin D supplementation	Balance, Balance assessment will be conducted by using the Biodex Stability System (BSS; Biodex, Inc, Shirley, NY) that enables objective assessment of balance., This outcome will be measured for each child before the beginning of treatment program and immediately after 12 weeks of the treatment program.|Physical performance, Physical performance will be evaluated using the six-minute walk test (…			INTERVENTIONAL	Allocation: RANDOMIZED|Intervention Model: PARALLEL|Masking: SINGLE (OUTCOMES_ASSESSOR)|Primary Purpose: TREATMENT	NA	59	2018-12-02	2019-03-02	2019-03-02	0	2018-12-21		2019-12-02	OTHER	Cairo University		Faculty of Physical Therapy - Cairo University, Cairo, Giza, 12613, Egypt
B Acute Lymphoblastic Leukemia|B Lymphoblastic Lymphoma|Down Syndrome				CHILD, ADULT	ALL	SUSPENDED	NO		NCT03914625	NCI-2019-02187|NCI-2019-02187|AALL1731|AALL1731|U10CA180886		A Study to Investigate Blinatumomab in Combination With Chemotherapy in Patients With Newly Diagnosed B-Lymphoblastic Leukemia	https://clinicaltrials.gov/study/NCT03914625	This phase III trial studies how well blinatumomab works in combination with chemotherapy in treating patients with newly diagnosed, standard risk B-lymphoblastic leukemia or B-lymphoblastic lymphoma with or without Down syndrome. Monoclonal antibodies, such as blinatumomab, may induce changes in the body's immune system and may interfere with the ability of cancer cells to grow and spread. Chemo…	DRUG: Asparaginase Erwinia chrysanthemi|BIOLOGICAL: Blinatumomab|DRUG: Cyclophosphamide|DRUG: Cytarabine|DRUG: Dexamethasone|DRUG: Doxorubicin Hydrochloride|DRUG: Leucovorin Calcium|DRUG: Mercaptopurine|DRUG: Mercaptopurine Oral Suspension|DRUG: Methotrexate|DRUG: Pegaspargase|DRUG: Prednisolone|DRUG: Prednisone|RADIATION: Radiation Therapy|RADIATION: Radiation Therapy|DRUG: Thioguanine|DRUG: Vin…	Disease free survival (DFS) in randomization eligible patients with higher risk features (SR-High) or standard risk average (SR-Avg) B-ALL patients based on randomization with addition of blinatumomab, Will be assessed in SR-High patients and SR-Avg B-ALL patients who are negative for MRD by flow cytometry but have detectable or indeterminate MRD as measured by high throughput sequencing (HTS) at…	DFS for patients with SR-Avg B-ALL who are negative for MRD measured by flow cytometry and HTS at EOI when treated with standard chemotherapy with a treatment duration of 2 years from the start of interim maintenance (IM)1, regardless of sex, DFS is calculated as the time from end of induction to first event (relapse, second malignancy, remission death) or censored at date of last contact. A five…	To explore adaptive and innate immune functions and host genetic factors associated with severe infectious complications in children with DS B-ALL, FlowSom high resolution clustering approach to identify cellular subsets and/or activation states (endophenotypes) that distinguish cases from controls. Perform secondary analysis using the "diffCyt" framework to identify those cell clusters that diff…	INTERVENTIONAL	Allocation: RANDOMIZED|Intervention Model: PARALLEL|Masking: NONE|Primary Purpose: TREATMENT	PHASE3	6720	2019-07-03	2027-09-30	2027-09-30		2019-04-16		2024-08-19	NIH	National Cancer Institute (NCI)		Children's Hospital of Alabama, Birmingham, Alabama, 35233, United States|USA Health Strada Patient Care Center, Mobile, Alabama, 36604, United States|Providence Alaska Medical Center, Anchorage, Alaska, 99508, United States|Banner Children's at Desert, Mesa, Arizona, 85202, United States|Phoenix Childrens Hospital, Phoenix, Arizona, 85016, United States|Banner University Medical Center - Tucson,…
Down Syndrome|Sleep Disordered Breathing				CHILD	ALL	COMPLETED	NO		NCT03922165	18-015848	HELP-DS	Healthy Sleep for Children With Down Syndrome	https://clinicaltrials.gov/study/NCT03922165	The purpose of this multi-center observational study (utilizing the sites enrolling patients for the Pediatric Adenotonsillectomy Trial for Snoring (PATS) \[1U011HL125307-O1A1\]) is to gather data regarding children with Down syndrome (DS) and Sleep Disordered Breathing (SDB) referred for treatment with adenotonsillectomy to inform a future randomized controlled trial in this population.	PROCEDURE: Adenotonsillectomy	% enrolled/approached, Percentage of families approached for participation that sign informed consent to participate., 1 year|% retained/enrolled, Percentage of consented families that completed study participation., 1 year			OBSERVATIONAL	Observational Model: |Time Perspective: p		26	2019-05-22	2021-12-20	2021-12-31	0.030137	2019-04-19		2022-03-02	OTHER	Brigham and Women's Hospital	Children's Hospital of Philadelphia|University Hospitals Cleveland Medical Center|Children's Hospital Medical Center, Cincinnati|University of Michigan|University of Texas Southwestern Medical Center|University of Rochester|Children's Hospital of The King's Daughters	University of Michigan Health System, Ann Arbor, Michigan, 48109, United States|Cincinnati Children's Hospital Medical Center, Cincinnati, Ohio, 45229, United States|University Hospitals-Case Medical Center, Cleveland, Ohio, 44106, United States|Children's Hospital of Philadelphia, Philadelphia, Pennsylvania, 19104, United States|University of Texas Southwestern Medical Center, Dallas, Texas, 753…
Down Syndrome				CHILD	ALL	COMPLETED	NO		NCT03935620	STUDY00018508		Delivering Early Intervention to Children With Down Syndrome	https://clinicaltrials.gov/study/NCT03935620	Children with Down syndrome (DS) are at risk for significant language and communication impairments. Enhancing the service delivery of early intervention for children with DS is a key research and policy issue given the prevalence and detrimental effects of persistent language impairments. Using a telemedicine approach allows clinicians to provide evidence-based treatment to families from a wide …	BEHAVIORAL: Enhanced Milieu teaching	Between Session Change:Number of EMT Strategies Used by Parents During Parent-Child Interaction, Observational measure coded from video-recordings of a 15 minute caregiver-child interaction. 10 minutes of play and toys and 5 minutes of a home routine. Changes in the number of different EMT strategies used by parents will be quantified., Assessed 1-2 times per week for 3- 4 months.	Between Session Change: Rate of Symbolic Communication During Parent-Child Interaction, Observational measure coded from video-recordings of a 15 minute caregiver-child interaction. 10 minutes of play and toys and 5 minutes of a home routine., Assessed 1-2 times per week for 3-4 months.|Communication Matrix Scores, Total score on an assessment of early expressive communication skills., Assessed a…		INTERVENTIONAL	Allocation: NA|Intervention Model: SINGLE_GROUP|Masking: NONE|Primary Purpose: TREATMENT	NA	3	2019-06-01	2020-07-01	2021-12-01	1.41918	2019-05-02		2022-03-02	OTHER	Oregon Health and Science University		Oregon Health and Science University, Portland, Oregon, 97236, United States
Alzheimer's Disease|Obstructive Sleep Apnea|Sleep Disturbances				ADULT, OLDER_ADULT	ALL	UNKNOWN	NO		NCT03942341	IIBSP-ASD-2019-15		Sleep in Adults With Down Syndrome and Alzheimer's Disease	https://clinicaltrials.gov/study/NCT03942341	RATIONALE of the project. Adults with Down syndrome (DS) present severe sleep disorders that are under recognized by caregivers. Aging in DS population increases the prevalence of both Obstructive Sleep Apnea (OSA) and Alzheimer¬¥s disease (AD) dementia at much higher rates than in the general population. AD increases the risk of sleep disturbances and OSA, which in turn worsen cognitive performa…		Sleep Efficiency, The ratio of total sleep time (TST) to time in bed (TIB), 4 weeks	The apnea/hypopnea index (AHI), the sum of all apneas (\> 90% reduction in airflow for \>10 seconds) and all hypopneas (airflow reduction greater than 30% for at 11 least 10 seconds with an oxygen saturation decrease of approximately 3% or a cortical awakening) per hour of sleep, and mean oxygen saturation during the night (Sp02), 4 weeks		OBSERVATIONAL	Observational Model: |Time Perspective: p		90	2019-05-08	2020-03-01	2020-12-01		2019-05-08		2019-05-10	OTHER	Fundaci√≥ Institut de Recerca de l'Hospital de la Santa Creu i Sant Pau		Hospital de la Santa Creu i Sant Pau, Barcelona, 08025, Spain
Physical Therapy				CHILD	ALL	COMPLETED	NO		NCT03983746	P.T.REC/ 013/001928		Effect of Core Stability Exercises and Treadmill Training on Balance in Children With Down Syndrome	https://clinicaltrials.gov/study/NCT03983746	Introduction: Core stability exercises and treadmill training play a crucial role in physical therapy interventions and have an effect on balance in children with Down syndromes (DS), whether core stability exercises or treadmill training has more effect on improve balance has not been investigated yet. The aim of the study was to investigate the effect of core stability training versus treadmill…	DEVICE: core stability exercises and treadmill training exercises	Functional Balance, The Biodex Balance System (BBS) is used to adjust the stability of a suspended circular force plate. The force platform has a maximum of twenty degrees tilt in any direction when completely un-stabilized and determines the stability of participant based on the variance of the platform from the center. The Berg Balance Scale is a clinical assessment of functional balance. It co…			INTERVENTIONAL	Allocation: NA|Intervention Model: SINGLE_GROUP|Masking: NONE|Primary Purpose: TREATMENT	NA	45	2019-01-02	2019-03-12	2019-04-15	0.0931507	2019-06-12		2019-06-12	OTHER	Cairo University		Faculty of Physical Therapy, Cairo University, Giza, Cairo, 12111, Egypt
Intellectual Disability|Down Syndrome				ADULT, OLDER_ADULT	ALL	COMPLETED	NO		NCT04020302	AAAS5202		Self-Monitoring Shopping Intervention	https://clinicaltrials.gov/study/NCT04020302	The purpose of this study is to examine the effectiveness of a self-monitoring intervention to improve shopping performance in adults with intellectual disability (ID) secondary to Down syndrome (DS). The research question asks, can an 8-week self-monitoring intervention, provided in a community-based setting, increase observable shopping skills in adults with ID secondary to DS?	BEHAVIORAL: Self-monitoring shopping intervention	Number of subjects with change in level of assistance post intervention, Shopping Skills Recording Sheet will be used to record the level of assistance (5-point ordinal scale) required by participants to demonstrate targeted shopping skills observed in the community. Completion of the instrument requires 25 minutes. There are five levels: 1. Independent (I) Client performs the task completely wit…			INTERVENTIONAL	Allocation: NA|Intervention Model: SINGLE_GROUP|Masking: NONE|Primary Purpose: TREATMENT	NA	10	2019-09-06	2019-12-15	2019-12-20	0.0136986	2019-07-16		2020-01-23	OTHER	Columbia University		GiGi's Playhouse Hillsborough, Hillsborough, New Jersey, 08844, United States
Down Syndrome|Obstructive Sleep Apnea|Child				CHILD, ADULT	ALL	UNKNOWN	NO		NCT04022460	19/30X	UPLOAD	Using Personal Mobile Technology to Identify Obstructive Sleep Apnea in Children With Down Syndrome (UPLOAD)	https://clinicaltrials.gov/study/NCT04022460	This study aims to see if mobile video clips (smartphone recordings) can be used to screen children with Down syndrome to identify those at highest risk of obstructive sleep apnea (OSA), so they can be prioritized for an earlier sleep study. Parents will be asked to record short video clips of their child sleeping, and then rate whether they think their child has OSA. Later, children will undergo…	DIAGNOSTIC_TEST: Video clip assessment|DIAGNOSTIC_TEST: Polysomnography (sleep study)|OTHER: Educational webinar	Parental screening assessment of presence/absence of OSA based on homemade video clip, Questionnaire developed at CHEO by Pediatric Respirologists and Otolaryngologists. The question of interest is "Do you think your child has obstructive sleep apnea?" The reviewer (a parent) will choose 'Yes' or 'No' after reviewing the homemade video clips. This is a dichotomous outcome with 'Yes' considered as…	Parental assessment of severity of OSA based on homemade video clip, Questionnaire developed at CHEO by Pediatric Respirologists and Otolaryngologists. The question of interest is "Do you believe the severity of the obstructive sleep apnea is: a) Mild, b) Moderate, or c) Severe ?" This question will only appear to parents who chose 'Yes' for the primary outcome. The reviewer will answer the quest…		OBSERVATIONAL	Observational Model: |Time Perspective: p		141	2019-09-17	2022-12-01	2023-03-01		2019-07-17		2021-08-05	OTHER	Children's Hospital of Eastern Ontario	The Physicians' Services Incorporated Foundation	Children's Hospital of Eastern Ontario, Ottawa, Ontario, K1H8L1, Canada
Cerebral Palsy|Down Syndrome|Spina Bifida|Muscular Dystrophy|Parents				ADULT, OLDER_ADULT	ALL	COMPLETED	NO		NCT04035967	SankoUni		Investigation of Parents' Anxiety Level and Health Related Quality of Life in Different Types of Physical Disabilities	https://clinicaltrials.gov/study/NCT04035967	Disability brings many psychosocial problems in society. The effects of the health of a disabled child on the psychological health and quality of life of the family are inevitable. It has been shown that families with disabled children are exposed to chronic stress, have communication problems and social isolation between parents, and have to spend extra time for the care of children. It is repor…	OTHER: Questionnaire	State-Trait Anxiety Inventory (STAI-I), It is a well-researched clinical tool for evaluating the current state of anxiety (State-I).A cut-off point of 39-40 typically indicates clinically significant symptoms of a state of anxiety., first 1 day|State-Trait Anxiety Inventory (STAI-II)., STAI-II is a well-researched clinical tool for evaluating the tendency towards anxiety. A cut-off point of 39-40…	Nottingham Health Profile, The NHP is an instrument designed to measure subjective health status containing 38items(answered "yes" or "no") that assess subjective distress in six subgroups:physical mobility (eight items), pain (eight items), sleep (five items), emotional reactions (nine items), social isolation (five items),and energy (three items). Scores for each subgroup range. from 0 (no prob…		OBSERVATIONAL	Observational Model: |Time Perspective: p		91	2017-05-01	2019-05-01	2019-05-01	0	2019-07-29		2019-07-29	OTHER	Sanko University		Sanko University, Gaziantep, ≈ûehitkamil, 27090, Turkey
Down Syndrome				CHILD	MALE	COMPLETED	NO		NCT04059354	2019-0706|A348700|VCRGE/WAISMAN/WAISMAN|Protocol Version 12/10/2019		Down Syndrome Speech Intelligibility Diagnostic Treatment Study	https://clinicaltrials.gov/study/NCT04059354	This Down Syndrome (DS) speech intelligibility diagnostic treatment study is a pilot clinical intervention study assessing the efficacy of a speech treatment approach for male participants with DS between the ages of 7-16 years.	BEHAVIORAL: Speech therapy addressing phonology and motor learning	Change in formant frequency for vowels in recorded words/sentences., The participant's vowels in recorded words/sentences will be subjected to acoustic analysis to assess changes in measures of the fundamental frequency (F0) and formant frequencies F1, F2, F3, and F4 (first four resonant frequencies of the vocal tract). All measurements will be made in Hertz (Hz)., Baseline, 3 months, 4 months, a…	Change in Hodson Assessment of Phonological Patterns-3 (HAPP-3) score., The Hodson Assessment of Phonological Patterns-Third Edition (HAPP-3) is a valid, reliable, standardized test that is norm-referenced and also criterion-referenced. The HAPP-3 was designed for children with highly unintelligible speech. The reported score will be a sum of word/syllable omissions score plus the consonant categ…		INTERVENTIONAL	Allocation: NA|Intervention Model: SINGLE_GROUP|Masking: NONE|Primary Purpose: TREATMENT	NA	3	2019-08-30	2020-02-28	2020-02-28	0	2019-08-16		2021-06-04	OTHER	University of Wisconsin, Madison	Office of the Vice Chancellor for Research and Graduate Education|Wisconsin Alumni Research Foundation	Waisman Center, Madison, Wisconsin, 53705, United States
Obstructive Sleep Apnea|Down Syndrome				CHILD	ALL	COMPLETED	NO		NCT04115878	1908864846|R61HL151254	MOSAIC	Medications for Obstructive Sleep Apnea In Children With Down Syndrome	https://clinicaltrials.gov/study/NCT04115878	This is a randomized, double blind, cross-over study of the combination of atomoxetine and oxybutynin (ato-oxy) in children with DS and OSA documented by polysomnography (PSG). Participants will receive high dose ato-oxy for four weeks as well as low dose ato-oxy for four weeks in random order. During the high dose ato-oxy period, participants will take 5 mg oxybutynin and 0.5mg/kg/day (max 40 mg…	DRUG: Atomoxetine and oxybutynin (ato-oxy)	obstructive apnea-hypopnea index (oAHI), change in number of obstructive apneas and hypopneas per hour on polysomnography from baseline (% change), four weeks	Obstructive Sleep Apnea-18 score (OSA-18), Change in OSA-18 (a measure of health-related quality of life) from baseline. The OSA-18 score ranges from 18 to 136, with lower scores indicating better health-related quality of life., four weeks|Arousal Index, change in number of arousals per hour on polysomnography from baseline, four weeks	Pediatric Quality of Life Inventory (PedsQL) total score, Change in PedsQL total score (a measure of health-related quality of life) from baseline. The PedsQL score ranges from 0-100, with higher scores indicating better health-related quality of life., four weeks|Caregiver Global Impression of Change, Change in Caregiver Global Impression of Change from baseline. This will be assessed on a seven…	INTERVENTIONAL	Allocation: RANDOMIZED|Intervention Model: CROSSOVER|Masking: QUADRUPLE (PARTICIPANT, CARE_PROVIDER, INVESTIGATOR, OUTCOMES_ASSESSOR)|Primary Purpose: TREATMENT	PHASE2	22	2020-10-21	2022-12-30	2022-12-30	0	2019-10-04		2023-05-22	OTHER	University of Arizona	National Heart, Lung, and Blood Institute (NHLBI)	University of Arizona, Tucson, Arizona, 85721, United States
Down Syndrome|Obstructive Sleep Apnea				CHILD	ALL	COMPLETED	YES		NCT04124471	19-016222|R61HL151253-01		Investigating the Experience of Living With Down Syndrome and Obstructive Sleep Apnea Syndrome (Stage 1)	https://clinicaltrials.gov/study/NCT04124471	To identify the perceptions, beliefs, and family-relevant outcomes regarding the treatment of obstructive sleep apnea syndrome (OSAS) with positive airway pressure (PAP) in children with Down's Syndrome (DS).	BEHAVIORAL: Open-ended semi-structured interviews	Number of Participants Who Completed Interviews Regarding Positive Airway Pressure (PAP) Acceptability, PAP feasibility will be measured by completion of semi-structured interviews to explore attitudes about PAP therapy in youth with Down Syndrome and Obstructive Sleep Apnea Syndrome., one day			INTERVENTIONAL	Allocation: NA|Intervention Model: SINGLE_GROUP|Masking: NONE|Primary Purpose: SUPPORTIVE_CARE	NA	42	2019-08-02	2022-01-01	2022-08-01	0.580822	2019-10-11	2023-04-25	2023-04-25	OTHER	Children's Hospital of Philadelphia	National Institutes of Health (NIH)|National Heart, Lung, and Blood Institute (NHLBI)|University of Pennsylvania|Children's Hospital Medical Center, Cincinnati	The Children's Hospital of Philadelphia, Philadelphia, Pennsylvania, 19104, United States	Study Protocol and Statistical Analysis Plan, https://cdn.clinicaltrials.gov/large-docs/71/NCT04124471/Prot_SAP_000.pdf|Informed Consent Form, https://cdn.clinicaltrials.gov/large-docs/71/NCT04124471/ICF_001.pdf
Down Syndrome|Obstructive Sleep Apnea				CHILD, ADULT	ALL	RECRUITING	NO		NCT04132999	20230780|R61HL151253-01|R33HL151253		PAP for Children With DS and OSAS	https://clinicaltrials.gov/study/NCT04132999	Determine the efficacy of family-informed intervention (INT) vs standard clinical care over a period of twelve months in children with obstructive sleep apnea and Down Syndrome.	BEHAVIORAL: Family-informed intervention|BEHAVIORAL: Standard Clinical Care	Effect of PAP adherence on quality of life and neurobehavioral outcomes, PedsQL score and measures of executive functioning will be compared in the 2 groups. PedsQL is a 5-point scale ranging from 0-4 (0 = Never, 4 = Always)., Baseline, 6 months, and 12 months|Efficacy of INT-PAP in promoting PAP adherence, Adherence to PAP expressed as percentage of nights used, and minutes of usage on nights us…			INTERVENTIONAL	Allocation: RANDOMIZED|Intervention Model: PARALLEL|Masking: TRIPLE (PARTICIPANT, CARE_PROVIDER, INVESTIGATOR)|Primary Purpose: TREATMENT	NA	86	2021-03-01	2024-09-01	2024-09-01		2019-10-21		2024-04-15	OTHER	University of Miami	National Institutes of Health (NIH)|National Heart, Lung, and Blood Institute (NHLBI)|Children's Hospital Medical Center, Cincinnati|University of Pennsylvania	University of Miami, Miami, Florida, 33136, United States|Cincinnati Children's Hospital Medical Center, Cincinnati, Ohio, 45229, United States|The Children's Hospital of Philadelphia, Philadelphia, Pennsylvania, 19104, United States
Down Syndrome|Balance				CHILD, ADULT	ALL	COMPLETED	NO		NCT04156607	2018-05-23		The Effects of Kinesiotaping on Balance in Children With Down Syndrome.	https://clinicaltrials.gov/study/NCT04156607	This study aimed to explore the effects of Kinesio tape applied to plantar soles on balance in children with Down Syndrome (DS). Two groups including children with DS and a group with their typically developing peers evaluated. Half of the children with DS took Kinesio tape application to the plantar soles and the other half took sham taping application. All children evaluated with dynamic and st…	OTHER: Kinesio taping|OTHER: Sham taping	Static balance, Static balance is the ability to keep the body upward without falling when the person is not moving., Static balance evaluated with Modified Clinical test of Sensory Interaction on Balance (MCTSIB) for Down syndrome children before the randomization and taping application. The healthy control group took this test once. This test takes 1-2 minutes.|Functional (dynamic) balance, Dyn…			INTERVENTIONAL	Allocation: RANDOMIZED|Intervention Model: PARALLEL|Masking: SINGLE (PARTICIPANT)|Primary Purpose: TREATMENT	NA	36	2018-02-25	2018-05-15	2018-05-15	0	2019-11-07		2019-11-07	OTHER	Gazi University		Dokuz Eyl√ºl University, ƒ∞ÃázmiÃár, Bal√ßova, 35330, Turkey
[truncated: 99 more rows]

## Sheet: Tab 2, Brain in DS
Conditions	Biomarker?	Brain outcome?	Age	Sex	Study Status	Study Results	Results posted for completed or terminated studies?	NCT Number	Other IDs	Acronym	Study Title	Study URL	Brief Summary	Interventions	Primary Outcome Measures	Secondary Outcome Measures	Other Outcome Measures	Study Type (Red is recategorized)	Study Design	Phases	Enrollment	Start Date (Red is date reformatted)	Primary Completion Date (Red is date reformatted)	Completion Date (Red is date reformatted)	Difference in primary and final completion date (years)	First Posted	Results First Posted	Last Update Posted	Funder Type	Sponsor	Collaborators	Locations	Study Documents
[truncated: 101 more rows]
